# Supplementary material for: Molecular characteristics of novel immune subtypes of HCC based on lncRNAs related to immune disorders
Source: Sci Rep. 2022 May 26;12:8905. doi: 10.1038/s41598-022-13013-7 (PMC9135727; doi:10.1038/s41598-022-13013-7)
Supplement: Supplementary file 6 — Supplementary Table 1. [file 41598_2022_13013_MOESM6_ESM.xlsx]

## Sheet: Sheet1
Tags	baseMean	log2FoldChange	lfcSE	stat	pvalue	padj	type
HECW1	30.0895	1.24955	0.358726	3.4833	0.000495265	0.0497825	Up_in_group3
LGALS14	6.94747	4.78766	0.947039	5.0554	4.29494e-07	0.000469453	Up_in_group3
UPP2	212.777	-1.24428	0.407279	-3.05511	0.00224979	0.10456	Up_in_group1
PRSS21	8.05564	-1.27394	0.488816	-2.60618	0.00915592	0.206109	Up_in_group1
SLC13A2	222.216	1.71462	0.446166	3.84301	0.000121535	0.0212234	Up_in_group3
CEACAM7	23.9335	-3.07253	0.961298	-3.19624	0.00139233	0.0816785	Up_in_group1
SLC6A7	10.588	1.38535	0.426882	3.24527	0.00117337	0.0755652	Up_in_group3
ACPP	20.1483	2.56335	0.430936	5.94835	2.70866e-09	1.3323e-05	Up_in_group3
CNTN1	20.3062	-2.64563	0.581539	-4.54935	5.38108e-06	0.0025614	Up_in_group1
MARCO	67.8014	-1.25834	0.382139	-3.29287	0.000991687	0.0685426	Up_in_group1
SLC18A1	1.73769	1.2666	0.450261	2.81303	0.0049077	0.15315	Up_in_group3
CDH10	4.48185	-2.40516	0.892456	-2.69499	0.00703916	0.182068	Up_in_group1
ADRB1	21.5536	-1.14328	0.328098	-3.48458	0.000492915	0.0497825	Up_in_group1
GUCA2B	131.126	-1.08659	0.412225	-2.63591	0.00839113	0.197947	Up_in_group1
ANO2	68.453	1.10253	0.377724	2.91887	0.00351304	0.129273	Up_in_group3
TNFRSF17	10.2761	-1.53903	0.446299	-3.44842	0.000563869	0.0526611	Up_in_group1
METTL24	16.9206	1.01923	0.344994	2.95434	0.00313335	0.122155	Up_in_group3
KCNH2	84.225	1.72839	0.472868	3.65513	0.000257055	0.0345488	Up_in_group3
SEZ6	82.3709	1.84724	0.518594	3.56202	0.000368018	0.0424256	Up_in_group3
PAGE1	72.1725	2.50147	0.829766	3.01467	0.00257261	0.111487	Up_in_group3
CYP2W1	16.1392	1.28096	0.328886	3.89483	9.82676e-05	0.0187102	Up_in_group3
FGF4	1.76583	-2.40098	0.890719	-2.69555	0.00702723	0.182068	Up_in_group1
CACNG4	357.302	2.15626	0.533344	4.04291	5.27912e-05	0.0127703	Up_in_group3
FBLN1	2152.05	1.41866	0.319328	4.44263	8.88664e-06	0.00374661	Up_in_group3
DDX43	20.6399	1.12781	0.428447	2.63232	0.0084804	0.198512	Up_in_group3
EPHA6	2.57293	1.79229	0.610935	2.93368	0.00334969	0.125931	Up_in_group3
CHRNA3	7.03651	1.65489	0.441023	3.75239	0.000175157	0.0270641	Up_in_group3
KCNN2	94.8248	-1.51314	0.391149	-3.86846	0.000109526	0.0198303	Up_in_group1
PCDHA6	4.9113	-1.68033	0.549877	-3.05584	0.00224434	0.10456	Up_in_group1
NKAIN1	7.46067	1.48476	0.455431	3.26012	0.00111365	0.0733617	Up_in_group3
HBQ1	1.15632	1.8946	0.522231	3.62789	0.000285742	0.0369761	Up_in_group3
SULT2B1	47.1052	1.32952	0.429238	3.0974	0.00195226	0.0995079	Up_in_group3
FER1L4	137.19	1.03226	0.336378	3.06874	0.0021496	0.103321	Up_in_group3
FXYD3	462.125	2.71468	0.474305	5.72348	1.04362e-08	3.07993e-05	Up_in_group3
SLC22A17	525.694	1.88803	0.394048	4.79137	1.65644e-06	0.00113686	Up_in_group3
CRISP3	43.7321	-3.79329	0.782535	-4.84744	1.25067e-06	0.000997562	Up_in_group1
COCH	304.747	1.00234	0.38552	2.59998	0.00932303	0.208598	Up_in_group3
SALL4	71.8557	1.21716	0.414028	2.9398	0.00328429	0.125013	Up_in_group3
RSPO4	14.0619	1.78393	0.438411	4.06907	4.72004e-05	0.0116081	Up_in_group3
LAMA1	15.8433	1.20078	0.380998	3.15168	0.00162335	0.0898845	Up_in_group3
NOL4	22.3047	-1.65149	0.572069	-2.88687	0.00389098	0.136276	Up_in_group1
VSIG1	104.053	-1.62979	0.468008	-3.48239	0.000496958	0.0497825	Up_in_group1
RS1	3.57093	1.23523	0.315471	3.9155	9.02169e-05	0.0177499	Up_in_group3
PCYT1B	14.0261	2.1543	0.454801	4.73679	2.17133e-06	0.00139102	Up_in_group3
FGF14	190.911	-1.27161	0.381741	-3.33108	0.000865106	0.0645131	Up_in_group1
OLFM4	5.09272	1.55834	0.527471	2.95436	0.00313316	0.122155	Up_in_group3
LHB	3.07354	1.95638	0.391965	4.99122	5.99991e-07	0.000590231	Up_in_group3
CLEC4M	7.66304	-2.2078	0.605229	-3.64788	0.000264416	0.0348368	Up_in_group1
ZFR2	5.69037	1.42428	0.383028	3.71847	0.000200433	0.0298746	Up_in_group3
SLC1A5	1405.09	1.23847	0.28874	4.28923	1.79297e-05	0.0062993	Up_in_group3
CD79A	101.696	-1.18728	0.380174	-3.123	0.0017902	0.0948823	Up_in_group1
CEACAM5	10.6629	2.63369	0.871575	3.02176	0.00251309	0.110269	Up_in_group3
GRIN2D	64.3041	1.01009	0.277885	3.63491	0.000278079	0.0364741	Up_in_group3
SLC5A5	4.33224	1.29297	0.352128	3.67188	0.000240777	0.0335179	Up_in_group3
ITGB8	106.141	-1.211	0.454517	-2.66436	0.00771361	0.190935	Up_in_group1
DLX5	19.1414	1.66112	0.494672	3.35803	0.000784996	0.0618844	Up_in_group3
NPTX2	511.913	1.98427	0.512412	3.87241	0.000107764	0.0197537	Up_in_group3
PKD2L1	67.6436	1.24275	0.291591	4.26195	2.0265e-05	0.00683522	Up_in_group3
DKK1	431.324	1.33842	0.516103	2.59332	0.00950544	0.210901	Up_in_group3
RND2	587.31	1.19742	0.451621	2.65139	0.00801604	0.195028	Up_in_group3
MPP2	29.7456	1.35757	0.319987	4.24256	2.20984e-05	0.00716669	Up_in_group3
NKX3-2	7.29454	1.55451	0.507891	3.0607	0.00220817	0.104189	Up_in_group3
ELMOD1	12.0972	-1.76468	0.615937	-2.86503	0.00416963	0.140794	Up_in_group1
CALCA	46.7326	1.86347	0.441651	4.21932	2.45041e-05	0.00757966	Up_in_group3
KCNA1	1.28503	3.21186	0.708254	4.5349	5.76294e-06	0.00263094	Up_in_group3
GLP1R	15.912	2.12556	0.713117	2.98066	0.00287625	0.116599	Up_in_group3
GPLD1	1612.79	-1.07595	0.326209	-3.29836	0.00097252	0.0680014	Up_in_group1
PCDHB3	48.1046	-1.31912	0.420594	-3.13634	0.00171074	0.0926371	Up_in_group1
GABRG2	12.3017	-3.05497	0.863093	-3.53957	0.000400785	0.0439854	Up_in_group1
RBP2	18.048	1.45556	0.495866	2.9354	0.00333117	0.125555	Up_in_group3
WNT6	14.1159	1.11817	0.319791	3.49657	0.000471286	0.0486676	Up_in_group3
VAX2	22.6477	1.00684	0.37968	2.65181	0.00800623	0.195003	Up_in_group3
ATP6V1B1	28.5406	1.41971	0.362931	3.91179	9.16156e-05	0.0179057	Up_in_group3
CHD5	6.50225	2.11303	0.36422	5.80152	6.57153e-09	2.77056e-05	Up_in_group3
TFAP2E	22.8818	1.00961	0.294373	3.42968	0.00060429	0.0553965	Up_in_group3
MFAP2	146.717	1.59253	0.401611	3.96536	7.32854e-05	0.0156725	Up_in_group3
PLA2G2D	104.354	-1.73501	0.435717	-3.98196	6.8348e-05	0.0151661	Up_in_group1
TRPM6	20.4547	1.59401	0.403479	3.95066	7.79356e-05	0.0164288	Up_in_group3
PCDHB8	30.0066	-1.17927	0.455387	-2.58959	0.009609	0.211659	Up_in_group1
PDZRN3	59.2241	1.01455	0.363807	2.78871	0.00529186	0.158552	Up_in_group3
ADGRB2	33.428	1.28984	0.323454	3.98771	6.67131e-05	0.0149154	Up_in_group3
FLT3	21.6969	-1.05525	0.32491	-3.24784	0.00116285	0.0751107	Up_in_group1
SPINK4	2.76125	2.03837	0.510556	3.99246	6.53925e-05	0.0148451	Up_in_group3
AKR1D1	2561.43	-1.00705	0.36804	-2.73626	0.00621412	0.172037	Up_in_group1
ITIH5	320.527	1.11681	0.361832	3.08655	0.00202493	0.100946	Up_in_group3
CTCFL	9.49304	1.31646	0.441854	2.9794	0.0028881	0.116758	Up_in_group3
ARHGAP40	17.0038	1.78064	0.576694	3.08767	0.00201731	0.100736	Up_in_group3
EDN3	5.07982	1.73778	0.600037	2.89612	0.00377803	0.134172	Up_in_group3
POF1B	234.624	-1.39836	0.490209	-2.85258	0.00433666	0.143963	Up_in_group1
NKX2-2	1.62231	-1.9594	0.646613	-3.03025	0.00244354	0.109098	Up_in_group1
LAMP5	25.5024	1.06072	0.390066	2.71933	0.00654147	0.177437	Up_in_group3
KIRREL2	9.31068	2.2809	0.505316	4.51381	6.36727e-06	0.00280464	Up_in_group3
RGS13	7.19989	-1.22318	0.430323	-2.84246	0.00447666	0.145929	Up_in_group1
CRYGN	1.2023	1.18269	0.366382	3.22802	0.00124651	0.076721	Up_in_group3
RFPL2	6.43253	-1.11654	0.356675	-3.1304	0.00174568	0.0936701	Up_in_group1
HOXD10	29.1463	1.52894	0.475913	3.21265	0.00131517	0.0787285	Up_in_group3
HOXD11	1.4487	2.15126	0.727725	2.95615	0.0031151	0.122089	Up_in_group3
GALNT8	8.14883	1.0045	0.281357	3.57021	0.000356699	0.0417734	Up_in_group3
SLC7A10	67.0088	1.57359	0.569178	2.76467	0.00569812	0.163902	Up_in_group3
CCL25	172.717	-1.90752	0.447969	-4.25814	2.06131e-05	0.00683522	Up_in_group1
IDO1	231.377	-1.04541	0.342408	-3.05312	0.00226479	0.104884	Up_in_group1
GFPT2	93.852	1.00744	0.366565	2.74833	0.00599002	0.169415	Up_in_group3
CKMT2	103.116	-1.50248	0.362163	-4.14863	3.34477e-05	0.00905603	Up_in_group1
PPP1R1B	33.8644	2.13938	0.451521	4.73816	2.15663e-06	0.00139102	Up_in_group3
LIN28A	1.28526	1.68217	0.516097	3.25941	0.00111643	0.0733812	Up_in_group3
RTBDN	28.1717	1.74184	0.514406	3.38611	0.000708908	0.0589927	Up_in_group3
FCRLA	36.9638	-1.46362	0.409037	-3.57822	0.000345943	0.0413339	Up_in_group1
LINC00470	53.6665	1.17828	0.447574	2.63258	0.00847386	0.198512	Up_in_group3
JCHAIN	768.366	-1.35296	0.417729	-3.23884	0.00120015	0.0762192	Up_in_group1
ALDH3B2	5.13905	-1.51421	0.534727	-2.83174	0.00462954	0.147545	Up_in_group1
GNG5P2	2.02312	-1.13766	0.374166	-3.04054	0.00236157	0.106954	Up_in_group1
NTS	254.267	-1.82588	0.629149	-2.90214	0.00370617	0.132945	Up_in_group1
CNTN6	2.12115	1.32027	0.46901	2.81502	0.00487737	0.152804	Up_in_group3
GSTM1	2037.86	-1.58855	0.568679	-2.7934	0.00521571	0.157863	Up_in_group1
MYCN	101.716	1.06369	0.379154	2.80542	0.00502514	0.155093	Up_in_group3
ANO3	58.4431	-1.85754	0.469921	-3.95287	7.72192e-05	0.0163949	Up_in_group1
CRB1	6.29447	1.31307	0.370816	3.54103	0.000398563	0.0439854	Up_in_group3
PRH2	27.2917	-1.25082	0.428084	-2.92191	0.00347893	0.12866	Up_in_group1
KHDC1	7.98652	1.27177	0.362355	3.50973	0.000448557	0.04779	Up_in_group3
SERPINE2	1401.37	1.05977	0.343909	3.08153	0.00205942	0.102074	Up_in_group3
EDAR	51.2155	-1.04398	0.318579	-3.27699	0.00104918	0.0708548	Up_in_group1
CTSV	154.288	1.22893	0.391436	3.13955	0.00169208	0.0923043	Up_in_group3
MMP20	1.04352	1.57438	0.553208	2.84591	0.00442843	0.145861	Up_in_group3
CYP19A1	37.5258	2.25391	0.526326	4.28234	1.84935e-05	0.00642096	Up_in_group3
ADAMTS14	62.1302	1.05056	0.292828	3.58764	0.000333679	0.0403002	Up_in_group3
FGF2	268.455	1.04144	0.363917	2.86175	0.00421303	0.14145	Up_in_group3
COL2A1	253.969	2.00859	0.657956	3.05277	0.00226742	0.104884	Up_in_group3
SMIM2	3.68693	1.47357	0.386557	3.81205	0.000137821	0.0230355	Up_in_group3
DUOX2	327.319	-1.65573	0.523684	-3.16169	0.00156855	0.0876726	Up_in_group1
CYP1A1	3145.94	1.44794	0.546597	2.64901	0.00807273	0.195441	Up_in_group3
PRELID3A	24.0383	1.2746	0.263827	4.83118	1.35726e-06	0.00103057	Up_in_group3
CBLN2	2.6374	-2.18909	0.780971	-2.80303	0.00506246	0.155394	Up_in_group1
FKBP10	1225.23	1.20511	0.295886	4.07289	4.64332e-05	0.0115154	Up_in_group3
PRDM16	107.839	1.01811	0.370586	2.7473	0.00600886	0.169697	Up_in_group3
PADI1	68.7446	-2.45883	0.618022	-3.97854	6.93389e-05	0.0152709	Up_in_group1
FCN3	265.841	-1.26728	0.330593	-3.83336	0.000126407	0.0218159	Up_in_group1
FCRL5	34.7315	-1.44603	0.484254	-2.98611	0.00282552	0.115815	Up_in_group1
SYT14	2.8163	3.25417	0.616959	5.27454	1.33091e-07	0.000196389	Up_in_group3
PPFIA4	31.1645	1.17267	0.355598	3.29774	0.000974674	0.0680014	Up_in_group3
MED12L	10.2163	1.22674	0.311029	3.94414	8.00858e-05	0.0167624	Up_in_group3
UCN2	5.8902	1.84461	0.429806	4.29173	1.77283e-05	0.0062993	Up_in_group3
RASGEF1C	4.96509	1.11925	0.421045	2.65826	0.00785456	0.192812	Up_in_group3
CYP39A1	781.45	-1.10602	0.385073	-2.87223	0.0040759	0.139061	Up_in_group1
CLVS2	25.3558	-2.59898	0.807776	-3.21746	0.00129332	0.0782139	Up_in_group1
RGS20	9.53566	1.34491	0.355316	3.78511	0.00015364	0.0246424	Up_in_group3
FAM83A	43.8357	1.6355	0.453106	3.60953	0.000306747	0.0388087	Up_in_group3
KLHL35	17.5877	1.58544	0.37156	4.267	1.98121e-05	0.00679878	Up_in_group3
SLC22A8	7.38081	-2.20299	0.602229	-3.65807	0.000254125	0.0345488	Up_in_group1
GPHA2	3.30549	1.81968	0.548639	3.31672	0.000910823	0.0656721	Up_in_group3
HMGA2	36.3708	1.88974	0.527276	3.58397	0.000338411	0.0405983	Up_in_group3
MMP3	6.07314	1.6932	0.577762	2.93062	0.00338285	0.126731	Up_in_group3
LYPD1	307.281	1.08951	0.375254	2.9034	0.00369131	0.132945	Up_in_group3
GPM6A	37.6622	-1.34196	0.326961	-4.10436	4.05444e-05	0.010496	Up_in_group1
SLC7A11	409.982	1.06009	0.365561	2.89989	0.00373296	0.133532	Up_in_group3
G6PC2	1.95542	-1.20686	0.431833	-2.79475	0.00519405	0.157863	Up_in_group1
CAPSL	0.885843	1.638	0.592252	2.76572	0.00567968	0.163691	Up_in_group3
ANKRD22	69.5719	-1.3377	0.395119	-3.38557	0.000710312	0.0589927	Up_in_group1
STK32B	29.2281	1.00832	0.279602	3.60627	0.00031063	0.0388446	Up_in_group3
SPACA7	3.96422	-1.50278	0.575954	-2.6092	0.00907554	0.205082	Up_in_group1
KCNJ16	15.69	-1.31942	0.497966	-2.64962	0.00805834	0.195253	Up_in_group1
JPH3	6.3985	1.43723	0.344222	4.1753	2.97592e-05	0.00828541	Up_in_group3
CDH12	13.2421	-2.65633	0.810433	-3.27767	0.00104668	0.0708481	Up_in_group1
UCHL1	137.376	1.81206	0.369367	4.90584	9.30277e-07	0.000831949	Up_in_group3
C10orf90	11.4871	1.65922	0.632667	2.62257	0.00872685	0.199876	Up_in_group3
FAM27C	3.65807	1.41873	0.407792	3.47906	0.000503175	0.0500237	Up_in_group3
CHODL	21.6397	2.33617	0.463617	5.03901	4.67934e-07	0.000476196	Up_in_group3
B3GNT7	114.757	-1.23915	0.301319	-4.11241	3.91543e-05	0.0102258	Up_in_group1
RADIL	16.5135	1.00794	0.25818	3.90401	9.46117e-05	0.0183696	Up_in_group3
NLRP14	6.71452	-1.27465	0.388709	-3.27918	0.0010411	0.0706324	Up_in_group1
DZIP1L	61.2949	1.37376	0.268164	5.12283	3.00989e-07	0.000374481	Up_in_group3
CD1B	11.0514	-1.063	0.401164	-2.6498	0.00805401	0.195253	Up_in_group1
DNAH3	10.6327	1.31168	0.387491	3.38506	0.000711623	0.0589927	Up_in_group3
PAGE5	56.8831	-1.33885	0.499062	-2.68273	0.00730233	0.185302	Up_in_group1
SV2A	92.7035	1.3263	0.305278	4.34455	1.39561e-05	0.00534901	Up_in_group3
CLIC6	46.3186	1.19319	0.433537	2.75223	0.00591911	0.168326	Up_in_group3
IRX6	7.74309	1.41679	0.524052	2.70353	0.00686065	0.181101	Up_in_group3
ADGRG5	380.935	-1.18518	0.373617	-3.17218	0.00151298	0.086343	Up_in_group1
FNDC5	1476.13	-1.45052	0.430014	-3.3732	0.000743004	0.0599113	Up_in_group1
S100B	33.4357	-1.03642	0.301481	-3.43776	0.000586555	0.054095	Up_in_group1
MYL3	18.1623	-1.05793	0.348566	-3.03508	0.00240473	0.10784	Up_in_group1
HS3ST6	3.26278	2.02226	0.540515	3.74135	0.000183033	0.0281337	Up_in_group3
LRRC38	2.82131	2.67029	0.83114	3.21281	0.00131444	0.0787285	Up_in_group3
VANGL2	100.407	1.12865	0.376463	2.99804	0.00271721	0.113388	Up_in_group3
LINC01931	1.71981	2.05744	0.484206	4.24909	2.14639e-05	0.00703826	Up_in_group3
FCRL1	4.61734	-1.41524	0.419087	-3.37695	0.000732933	0.0597561	Up_in_group1
AIM2	24.0903	-1.22809	0.341582	-3.5953	0.000324016	0.0399671	Up_in_group1
CADPS	31.6377	1.67718	0.557286	3.00955	0.00261639	0.112224	Up_in_group3
PTX3	25.808	1.28109	0.328729	3.89711	9.73482e-05	0.0186555	Up_in_group3
PITX2	15.5065	1.8358	0.698099	2.62972	0.00854556	0.199011	Up_in_group3
FABP7	2.73399	2.37568	0.502868	4.72426	2.30956e-06	0.00139102	Up_in_group3
DACT2	378.487	1.16548	0.444938	2.61942	0.00880786	0.200879	Up_in_group3
HCN1	6.9303	2.43241	0.738605	3.29324	0.000990383	0.0685426	Up_in_group3
CPA6	16.4815	-1.38081	0.48588	-2.84188	0.00448486	0.145929	Up_in_group1
LRFN5	19.0922	-2.24217	0.731529	-3.06504	0.00217639	0.103764	Up_in_group1
AKR1E2	24.3585	1.17778	0.318775	3.69469	0.000220155	0.0316748	Up_in_group3
CLEC1B	7.57209	-2.43458	0.517719	-4.70252	2.56972e-06	0.00145842	Up_in_group1
FRMD7	9.80947	-1.78071	0.547172	-3.25439	0.00113635	0.074031	Up_in_group1
PPP1R36	12.355	1.11008	0.327869	3.38576	0.000709824	0.0589927	Up_in_group3
CYP2C19	50.4977	2.5424	0.364345	6.97799	2.99424e-12	8.83659e-08	Up_in_group3
SERPINA12	166.4	1.09271	0.401536	2.72133	0.00650205	0.177013	Up_in_group3
HACD1	60.3072	2.27386	0.365153	6.22716	4.7498e-10	7.0088e-06	Up_in_group3
PASD1	1.57251	3.32353	1.04968	3.16624	0.00154422	0.0874725	Up_in_group3
AC126323.1	35.4004	-1.36304	0.466923	-2.91919	0.00350943	0.129273	Up_in_group1
CDH16	176.387	1.34441	0.511282	2.62949	0.00855123	0.199011	Up_in_group3
C15orf48	351.755	-1.0864	0.381989	-2.84406	0.00445427	0.145927	Up_in_group1
NAT16	8.65013	1.21027	0.326034	3.71208	0.000205564	0.0303544	Up_in_group3
OR51E2	4.78217	1.09332	0.322039	3.39499	0.000686307	0.0585384	Up_in_group3
LPO	1.91611	1.02872	0.398231	2.58321	0.00978849	0.213214	Up_in_group3
TTYH1	69.6931	1.96521	0.366353	5.36425	8.12878e-08	0.000155911	Up_in_group3
NLRP7	2.04677	-1.1069	0.420611	-2.63165	0.00849714	0.198549	Up_in_group1
KLK4	22.9394	3.60538	0.709639	5.08058	3.76286e-07	0.000444198	Up_in_group3
KLK2	32.15	2.16631	0.773183	2.80181	0.00508169	0.155733	Up_in_group3
KLK6	5.69174	1.72191	0.658508	2.61486	0.00892639	0.202799	Up_in_group3
CASKIN1	13.9941	1.23523	0.416976	2.96234	0.0030531	0.120316	Up_in_group3
NAALADL1	252.999	1.03721	0.323907	3.20219	0.00136388	0.0805015	Up_in_group3
NT5DC2	1223.64	1.16449	0.263049	4.42687	9.56085e-06	0.00391889	Up_in_group3
HR	52.4916	1.2031	0.312257	3.8529	0.000116726	0.0207518	Up_in_group3
DPCR1	4.40339	-1.83737	0.552466	-3.32577	0.000881748	0.065017	Up_in_group1
SOX14	1.30797	3.13772	1.17567	2.66888	0.0076104	0.189374	Up_in_group3
KLK7	2.16837	2.08163	0.668653	3.11317	0.00185092	0.0965097	Up_in_group3
ROR2	101.227	1.14364	0.353085	3.23901	0.00119947	0.0762192	Up_in_group3
IL13	4.12443	-1.29935	0.469642	-2.76667	0.00566317	0.163612	Up_in_group1
IL1RAPL1	9.64482	-1.42542	0.468031	-3.04557	0.00232242	0.106233	Up_in_group1
CLIC3	40.0735	1.04134	0.284887	3.65527	0.000256908	0.0345488	Up_in_group3
CCDC144A	3.14813	1.24816	0.462933	2.69621	0.00701334	0.182068	Up_in_group3
HOXD4	8.89829	1.08283	0.416446	2.60017	0.00931775	0.208598	Up_in_group3
FABP6	15.089	1.65819	0.564009	2.94001	0.00328201	0.125013	Up_in_group3
KRT86	66.0777	-1.40976	0.397687	-3.54491	0.000392753	0.0439854	Up_in_group1
MZB1	199.534	-1.513	0.414184	-3.65296	0.000259231	0.0346172	Up_in_group1
SIX2	52.164	1.25376	0.451255	2.77837	0.00546316	0.1608	Up_in_group3
DLGAP1	14.2903	1.48506	0.323053	4.59695	4.28727e-06	0.00223285	Up_in_group3
DYDC1	4.08206	2.0688	0.437262	4.73126	2.2313e-06	0.00139102	Up_in_group3
HAS2	31.3014	-1.03035	0.391694	-2.63051	0.0085258	0.199011	Up_in_group1
PYGO1	23.0807	1.25913	0.375624	3.35211	0.000801976	0.0623786	Up_in_group3
OPRPN	59.836	-1.47909	0.49147	-3.00952	0.00261663	0.112224	Up_in_group1
KRT20	17.1053	1.73031	0.549953	3.14629	0.00165354	0.0910435	Up_in_group3
LPAR3	37.7381	2.02688	0.665907	3.04379	0.00233618	0.106233	Up_in_group3
LKAAEAR1	3.99646	1.63029	0.586245	2.7809	0.0054208	0.160139	Up_in_group3
ANGPTL7	8.04048	-3.12336	0.68262	-4.57555	4.7497e-06	0.00229792	Up_in_group1
ZNF556	11.3011	1.98785	0.414519	4.79555	1.62226e-06	0.00113686	Up_in_group3
MAL	20.295	-1.01519	0.331817	-3.0595	0.00221708	0.104189	Up_in_group1
REG1B	43.0004	3.27658	0.956629	3.42513	0.000614496	0.0556288	Up_in_group3
TPSAB1	96.3454	-1.38796	0.432348	-3.21029	0.00132599	0.0790558	Up_in_group1
PDZD3	8.48456	1.10748	0.373351	2.96633	0.00301376	0.119707	Up_in_group3
TTC36	613.189	-1.3948	0.418616	-3.33192	0.00086249	0.0645131	Up_in_group1
CCL19	412.953	-1.25885	0.467642	-2.69191	0.00710444	0.183435	Up_in_group1
OVOL1	56.2892	1.46874	0.548337	2.67853	0.00739463	0.187001	Up_in_group3
MRGPRF	432.599	1.23894	0.373473	3.31733	0.000908818	0.0656721	Up_in_group3
GXYLT2	55.3291	1.06311	0.388618	2.73561	0.00622655	0.172219	Up_in_group3
HPSE2	3.33659	1.04094	0.377862	2.75481	0.00587257	0.167937	Up_in_group3
RXFP4	4.97314	1.73476	0.628673	2.75941	0.00579062	0.166238	Up_in_group3
LIPM	4.90154	-1.50993	0.505597	-2.98642	0.00282262	0.115815	Up_in_group1
CCDC13-AS1	13.869	1.16269	0.302753	3.84037	0.000122848	0.0213264	Up_in_group3
TLR10	22.5155	-1.20112	0.34491	-3.48242	0.000496909	0.0497825	Up_in_group1
ZCCHC12	15.6955	1.73922	0.458089	3.79668	0.000146648	0.0240746	Up_in_group3
LINGO2	1.50883	2.23717	0.622387	3.59449	0.000325024	0.0399671	Up_in_group3
AMZ1	42.4119	1.9338	0.409159	4.72629	2.28658e-06	0.00139102	Up_in_group3
CHST1	209.708	1.15873	0.274857	4.21574	2.48957e-05	0.00757966	Up_in_group3
SCUBE2	501.622	1.20571	0.467639	2.5783	0.00992883	0.214824	Up_in_group3
PCSK1	10.5464	1.32919	0.284505	4.67193	2.98378e-06	0.00166146	Up_in_group3
PRIMA1	13.353	2.05523	0.592856	3.46666	0.000526962	0.0509555	Up_in_group3
LRRN1	18.2869	1.6471	0.549713	2.99629	0.00273285	0.113594	Up_in_group3
RIMS2	17.6662	1.26773	0.474785	2.67011	0.00758263	0.189162	Up_in_group3
BDNF	8.21113	1.07259	0.269713	3.97678	6.98554e-05	0.0152709	Up_in_group3
IRX5	21.0982	1.2135	0.391714	3.09792	0.00194884	0.0995079	Up_in_group3
SOX11	12.806	1.60695	0.493155	3.25851	0.00112	0.0734522	Up_in_group3
FIBIN	86.8545	1.18378	0.345842	3.4229	0.00061957	0.0559167	Up_in_group3
LINC00982	55.2119	1.51651	0.418136	3.62683	0.000286918	0.0369761	Up_in_group3
C8orf31	24.2183	1.90481	0.357167	5.3331	9.65509e-08	0.000167612	Up_in_group3
IRX3	266.828	1.30053	0.365877	3.55455	0.000378633	0.0433109	Up_in_group3
ST8SIA3	17.4332	1.511	0.432162	3.49637	0.000471637	0.0486676	Up_in_group3
SPATA31C2	1.28728	2.37097	0.667253	3.55333	0.000380383	0.0433431	Up_in_group3
LCN15	2.53747	1.67254	0.625912	2.67217	0.00753615	0.18864	Up_in_group3
AMBN	13.4183	-2.50468	0.850782	-2.94397	0.00324027	0.124839	Up_in_group1
FOXE1	4.18533	1.76439	0.682723	2.58434	0.00975662	0.212971	Up_in_group3
HES7	1.66296	1.42944	0.421781	3.38905	0.000701352	0.0588986	Up_in_group3
CYP11B2	2.7409	3.7204	1.42656	2.60796	0.00910837	0.205509	Up_in_group3
NSUN7	37.5263	1.50505	0.466266	3.22787	0.00124717	0.076721	Up_in_group3
SLC17A8	6.94088	1.87039	0.500559	3.73661	0.00018652	0.0283742	Up_in_group3
ALOX15B	67.1088	-1.63044	0.408298	-3.99325	6.51729e-05	0.0148451	Up_in_group1
RPRML	10.7268	1.29038	0.465473	2.77219	0.005568	0.162622	Up_in_group3
SLC9A4	1.25285	2.40394	0.695892	3.45447	0.000551374	0.052322	Up_in_group3
PLD5	6.59858	1.22806	0.366326	3.35236	0.000801251	0.0623786	Up_in_group3
FZD2	53.1114	1.31893	0.28744	4.58853	4.46389e-06	0.00223285	Up_in_group3
CCL13	24.9842	-1.08587	0.395125	-2.74816	0.00599313	0.169415	Up_in_group1
C6orf223	200.156	1.94081	0.547832	3.5427	0.00039605	0.0439854	Up_in_group3
ANKRD62	1.41797	1.32558	0.467842	2.83339	0.00460575	0.147015	Up_in_group3
CELF2-AS1	3.71131	-2.07639	0.596955	-3.4783	0.0005046	0.0500237	Up_in_group1
FAM87A	7.46711	1.24017	0.400896	3.09349	0.00197819	0.0995686	Up_in_group3
DNM1P46	6.45307	1.40427	0.370986	3.78524	0.000153562	0.0246424	Up_in_group3
CLEC4G	30.0508	-1.96765	0.376216	-5.23011	1.69411e-07	0.000227258	Up_in_group1
EPHB3	91.2082	1.0119	0.328765	3.07787	0.00208488	0.102891	Up_in_group3
IGSF5	1.93069	1.60568	0.561443	2.85991	0.00423759	0.142098	Up_in_group3
RIPPLY3	35.6636	1.12103	0.387341	2.89418	0.00380153	0.13476	Up_in_group3
OR52E8	2.19836	-3.60263	0.86007	-4.18877	2.80475e-05	0.00810395	Up_in_group1
CCDC60	1.65652	1.80673	0.531457	3.39959	0.000674876	0.0578981	Up_in_group3
CCBE1	33.1399	1.21945	0.379308	3.21493	0.00130478	0.0787285	Up_in_group3
EPHA10	71.6143	-1.47114	0.502081	-2.93008	0.00338878	0.126731	Up_in_group1
PNMA3	251.488	1.2303	0.414451	2.96852	0.00299239	0.119185	Up_in_group3
EFNA5	89.8866	1.27089	0.409495	3.10355	0.00191213	0.0981273	Up_in_group3
HIST1H1B	4.00279	1.4716	0.31248	4.70941	2.48433e-06	0.0014376	Up_in_group3
COLEC10	62.5014	-1.05749	0.355722	-2.97281	0.0029509	0.118004	Up_in_group1
TCEAL2	3.34146	1.71069	0.533715	3.20526	0.00134941	0.0799672	Up_in_group3
MUC6	97.967	1.47222	0.486421	3.02664	0.00247285	0.109742	Up_in_group3
SGCZ	4.29312	2.21	0.840963	2.62794	0.00859047	0.19931	Up_in_group3
MYADML2	2.22965	1.11445	0.392737	2.83764	0.00454486	0.146424	Up_in_group3
DLK1	5381.61	2.91909	0.883028	3.30578	0.000947135	0.0669173	Up_in_group3
SPATA8	1.04124	2.7357	0.826109	3.31155	0.000927796	0.0659786	Up_in_group3
SHC4	27.3262	-1.37278	0.380406	-3.60872	0.000307714	0.0388087	Up_in_group1
NRG3	12.769	1.32909	0.425972	3.12014	0.00180767	0.0949252	Up_in_group3
NAT8L	39.9966	1.28531	0.381326	3.37064	0.000749951	0.0601683	Up_in_group3
CYP4Z1	10.8884	1.21603	0.405807	2.99657	0.00273037	0.113594	Up_in_group3
DEFB132	65.7889	-2.26392	0.493335	-4.58901	4.45356e-06	0.00223285	Up_in_group1
DCC	16.1054	-1.34701	0.486737	-2.76744	0.00564989	0.163565	Up_in_group1
COX8C	1.74811	1.68726	0.580965	2.90423	0.0036816	0.132826	Up_in_group3
KBTBD12	4.99187	1.6374	0.557766	2.93564	0.00332859	0.125555	Up_in_group3
P2RX2	4.90718	-1.60236	0.567285	-2.82462	0.00473366	0.149411	Up_in_group1
CLEC17A	2.92861	-1.26171	0.411276	-3.06779	0.00215646	0.103339	Up_in_group1
RUFY4	22.0226	-1.31744	0.323163	-4.07671	4.56773e-05	0.0115154	Up_in_group1
PDCD1	109.75	1.1947	0.369066	3.23708	0.0012076	0.0762192	Up_in_group3
IGHV1OR15-9	2.65628	-2.21057	0.765175	-2.88897	0.00386503	0.135791	Up_in_group1
FBLL1	90.7349	1.25743	0.433873	2.89815	0.00375368	0.133953	Up_in_group3
HILS1	1.21291	2.24705	0.591853	3.79664	0.000146671	0.0240746	Up_in_group3
HMX2	1.59034	2.65577	0.815745	3.25564	0.00113137	0.0738696	Up_in_group3
DPY19L2P1	2.45937	1.19562	0.397302	3.00935	0.00261807	0.112224	Up_in_group3
ALKAL2	17.9685	-1.11945	0.423596	-2.64273	0.00822403	0.196207	Up_in_group1
S100A14	1469.96	1.10909	0.406541	2.72811	0.00636989	0.17471	Up_in_group3
PTPRT	36.8924	1.13777	0.423447	2.68692	0.00721137	0.184102	Up_in_group3
PLEKHG4	132.693	1.71928	0.304169	5.65238	1.58243e-08	3.89171e-05	Up_in_group3
CPNE4	5.11663	1.67646	0.433142	3.87047	0.000108626	0.0197887	Up_in_group3
CRYBA4	2.30913	1.73997	0.432026	4.02748	5.63789e-05	0.0133108	Up_in_group3
CLPSL2	2.97616	2.35691	0.65255	3.61185	0.000304016	0.038699	Up_in_group3
S100A2	37.4751	1.11078	0.353991	3.13788	0.00170174	0.0924894	Up_in_group3
LAMB3	1574.42	-1.0276	0.303203	-3.38914	0.000701128	0.0588986	Up_in_group1
HCAR1	6.83592	1.03284	0.299917	3.44375	0.000573701	0.0532424	Up_in_group3
FAM163B	21.0162	-1.42767	0.475376	-3.00324	0.00267119	0.113332	Up_in_group1
TPSB2	93.5706	-1.17018	0.388935	-3.00868	0.00262383	0.112224	Up_in_group1
ZNF98	4.80864	-1.8718	0.69641	-2.68779	0.00719263	0.184101	Up_in_group1
CLEC9A	13.6333	-1.25743	0.333548	-3.76988	0.000163326	0.0259144	Up_in_group1
ZNF560	10.2411	2.35892	0.867947	2.71781	0.00657152	0.177925	Up_in_group3
CYP2A7	2532.76	-1.4678	0.559435	-2.62371	0.00869783	0.199876	Up_in_group1
MB	68.4894	-1.11924	0.368815	-3.03468	0.00240789	0.10784	Up_in_group1
ZNF334	80.4534	1.05901	0.319637	3.31315	0.00092251	0.0659614	Up_in_group3
PEG3	728.189	2.29749	0.433483	5.30008	1.15753e-07	0.000189784	Up_in_group3
MT1F	837.371	1.41753	0.402813	3.51907	0.000433066	0.0469211	Up_in_group3
SLC34A3	6.01728	1.10535	0.357459	3.09224	0.00198655	0.099576	Up_in_group3
LPA	1305.32	-1.02482	0.31202	-3.28448	0.00102171	0.0700714	Up_in_group1
COLGALT2	46.7386	1.00377	0.346545	2.89651	0.00377334	0.134167	Up_in_group3
PNMA5	31.51	-3.15508	0.555016	-5.68466	1.31073e-08	3.51656e-05	Up_in_group1
SNORA73B	10.9982	1.32327	0.291871	4.53375	5.79462e-06	0.00263094	Up_in_group3
RNU4-1	5.5467	1.45396	0.346751	4.1931	2.75173e-05	0.00804051	Up_in_group3
RNU6-8	23.7065	1.30135	0.269402	4.8305	1.36189e-06	0.00103057	Up_in_group3
RNU4-2	15.6075	1.60738	0.355114	4.52638	6.00028e-06	0.00268304	Up_in_group3
AL353740.1	2.0374	-2.22566	0.797034	-2.79243	0.00523143	0.157863	Up_in_group1
LINC00632	6.33736	1.71729	0.630679	2.72293	0.00647058	0.176651	Up_in_group3
TCEAL5	1.86266	2.23164	0.857704	2.60188	0.00927144	0.207917	Up_in_group3
LINC01993	7.71767	1.49782	0.476216	3.14525	0.00165946	0.0911992	Up_in_group3
PRAMEF15	5.76812	-1.72378	0.638242	-2.70083	0.00691671	0.181434	Up_in_group1
MCCD1	45.4113	-2.06614	0.639133	-3.23272	0.00122617	0.0764619	Up_in_group1
AL163540.1	2.22823	-1.96493	0.545597	-3.60142	0.000316481	0.0394092	Up_in_group1
IGFL4	2.82827	1.94695	0.465258	4.18467	2.85582e-05	0.00810395	Up_in_group3
ERICH4	2.82785	1.5853	0.443439	3.57501	0.000350209	0.0415246	Up_in_group3
MT1CP	5.40044	2.45611	0.486511	5.04841	4.455e-07	0.000469557	Up_in_group3
MT1DP	36.3179	1.5165	0.318516	4.76115	1.9249e-06	0.00129109	Up_in_group3
MT1A	583.63	1.92694	0.37631	5.12062	3.04539e-07	0.000374481	Up_in_group3
MT1M	357.402	1.8062	0.436575	4.13721	3.51547e-05	0.00926327	Up_in_group3
CRLF2	15.3242	-1.40424	0.462332	-3.03731	0.00238703	0.107551	Up_in_group1
XKR4	2.38836	-1.62884	0.574562	-2.83494	0.00458349	0.146871	Up_in_group1
SNORD15B	2.22315	1.15518	0.330722	3.49291	0.000477788	0.04896	Up_in_group3
IGKC	12038.1	-1.8322	0.457929	-4.00106	6.30595e-05	0.0146536	Up_in_group1
IGKV3D-20	24.7164	-3.40084	0.564514	-6.02437	1.69769e-09	1.00205e-05	Up_in_group1
IGKV3D-11	7.98884	-2.36667	0.692405	-3.41805	0.000630721	0.0560657	Up_in_group1
IGLV8-61	17.2713	-1.32904	0.46619	-2.85085	0.00436024	0.144584	Up_in_group1
IGLV4-60	5.71755	-1.54228	0.511182	-3.01708	0.0025522	0.111092	Up_in_group1
IGLV6-57	104.437	-1.74666	0.493481	-3.53947	0.000400924	0.0439854	Up_in_group1
IGLV10-54	12.2682	-1.77193	0.518786	-3.41553	0.000636572	0.0560791	Up_in_group1
IGLV1-51	216.756	-2.00052	0.428876	-4.66458	3.09252e-06	0.00169012	Up_in_group1
IGLV1-50	1.66713	-1.3774	0.432588	-3.18409	0.00145207	0.0838622	Up_in_group1
IGLV1-47	181.338	-1.9766	0.520736	-3.79579	0.000147177	0.0240746	Up_in_group1
IGLV5-45	11.7525	-2.60307	0.539755	-4.82269	1.41638e-06	0.00104501	Up_in_group1
IGLV1-44	219.888	-1.9815	0.505987	-3.91612	8.9985e-05	0.0177499	Up_in_group1
IGLV1-40	197.929	-1.68165	0.492514	-3.41442	0.000639178	0.0561412	Up_in_group1
IGLV1-36	5.32132	-1.823	0.493385	-3.69489	0.000219983	0.0316748	Up_in_group1
IGLV3-27	10.7525	-1.58344	0.552922	-2.86377	0.00418628	0.141195	Up_in_group1
IGLV3-25	141.646	-1.67426	0.484029	-3.45901	0.000542169	0.0516145	Up_in_group1
IGLV2-23	243.465	-2.09701	0.502174	-4.17587	2.96847e-05	0.00828541	Up_in_group1
IGLV3-21	243.404	-1.6952	0.503114	-3.36941	0.000753293	0.0601683	Up_in_group1
IGLV3-19	306.881	-2.87901	0.500548	-5.75172	8.83395e-09	2.89675e-05	Up_in_group1
IGLV3-16	2.29931	-2.1452	0.721067	-2.97504	0.00292955	0.117789	Up_in_group1
IGLV2-14	159.288	-1.43323	0.456234	-3.14143	0.00168124	0.0918829	Up_in_group1
IGLV2-11	99.7004	-1.87878	0.477829	-3.93191	8.4275e-05	0.0171273	Up_in_group1
IGLV3-10	45.4774	-1.81597	0.54271	-3.34611	0.000819527	0.0629841	Up_in_group1
IGLV3-1	111.831	-2.19851	0.539405	-4.0758	4.58558e-05	0.0115154	Up_in_group1
IGLJ2	0.864047	-1.767	0.667741	-2.64623	0.00813936	0.19601	Up_in_group1
IGLC2	1364.06	-1.46115	0.439413	-3.32524	0.000883431	0.065017	Up_in_group1
IGLC3	861.369	-1.69587	0.459962	-3.68697	0.000226943	0.0320456	Up_in_group1
IGLC7	13.8073	-1.63742	0.503947	-3.24918	0.00115737	0.0750685	Up_in_group1
IGHA1	3663.74	-1.80188	0.402842	-4.47293	7.71547e-06	0.00329999	Up_in_group1
IGHG1	36206.9	-1.87888	0.486546	-3.86167	0.000112617	0.0201558	Up_in_group1
IGHG3	2231.5	-1.17431	0.43537	-2.69727	0.00699107	0.18194	Up_in_group1
IGHM	1324.54	-1.13849	0.362303	-3.14237	0.00167584	0.0917576	Up_in_group1
IGHV6-1	4.68387	-2.29231	0.662338	-3.46094	0.000538291	0.0514111	Up_in_group1
IGHV1-2	53.3104	-2.95752	0.552065	-5.35719	8.45277e-08	0.000155911	Up_in_group1
IGHV2-5	7.40678	-2.1714	0.670536	-3.23831	0.00120239	0.0762192	Up_in_group1
IGHV3-11	68.052	-1.74526	0.540104	-3.23135	0.00123207	0.0765491	Up_in_group1
IGHV3-13	6.38911	-1.42536	0.515081	-2.76725	0.00565317	0.163565	Up_in_group1
IGHV1-18	136.965	-1.47239	0.527849	-2.78941	0.00528041	0.158531	Up_in_group1
IGHV3-23	195.25	-1.41194	0.472294	-2.98953	0.00279405	0.115004	Up_in_group1
IGHV4-28	18.6491	-1.83316	0.580816	-3.15619	0.00159847	0.0890078	Up_in_group1
IGHV3-33	42.7038	-1.93763	0.511011	-3.79176	0.000149583	0.0242554	Up_in_group1
IGHV4-34	82.3967	-2.00791	0.476849	-4.21079	2.54474e-05	0.00757966	Up_in_group1
IGHV3-35	1.87158	-1.82523	0.648645	-2.81392	0.00489416	0.15315	Up_in_group1
IGHV4-39	172.413	-1.80226	0.488387	-3.69023	0.000224054	0.0319434	Up_in_group1
IGHV3-49	38.0094	-2.46371	0.50375	-4.89074	1.00459e-06	0.000867324	Up_in_group1
IGHV3-53	22.1916	-2.77215	0.530033	-5.23015	1.69373e-07	0.000227258	Up_in_group1
IGHV1-58	5.91824	-1.91175	0.632414	-3.02293	0.00250337	0.110269	Up_in_group1
IGHV4-61	8.44103	-2.17646	0.55365	-3.9311	8.45569e-05	0.0171273	Up_in_group1
IGHV3-66	19.3551	-1.9369	0.600311	-3.2265	0.00125316	0.076721	Up_in_group1
SNORD17	10.6928	1.58996	0.26044	6.10491	1.02861e-09	7.79608e-06	Up_in_group3
SNORA74B	0.787486	1.59374	0.477649	3.33664	0.000847974	0.064429	Up_in_group3
GPC2	17.5484	1.10771	0.257876	4.29552	1.74284e-05	0.00627254	Up_in_group3
LINC02418	4.03072	1.78179	0.623391	2.85822	0.00426029	0.142389	Up_in_group3
UCA1	15.0955	-1.16767	0.437862	-2.66675	0.00765883	0.190099	Up_in_group1
LINC00887	18.4493	1.82437	0.371069	4.91653	8.809e-07	0.00081241	Up_in_group3
LCNL1	10.8935	2.27314	0.492007	4.62014	3.83473e-06	0.00205765	Up_in_group3
LRRC37A4P	21.2763	-1.04175	0.333629	-3.12248	0.00179332	0.0948823	Up_in_group1
SEC14L6	50.9527	1.1614	0.412908	2.81272	0.0049124	0.15315	Up_in_group3
CAPN14	6.35858	-1.07586	0.392039	-2.74428	0.00606438	0.170555	Up_in_group1
CDIPT-AS1	8.80386	1.06014	0.327829	3.23382	0.00122148	0.0763738	Up_in_group3
COL28A1	30.3088	-1.47151	0.521699	-2.82062	0.00479313	0.150644	Up_in_group1
GOLGA6B	4.66117	-1.66511	0.554595	-3.00239	0.00267867	0.113332	Up_in_group1
RPL7P33	0.596102	-1.17133	0.438729	-2.66982	0.0075891	NA	Up_in_group1
ZNF663P	1.67976	2.33692	0.62234	3.75506	0.0001733	0.0269497	Up_in_group3
RPS20P2	2.501	1.27865	0.358376	3.56789	0.000359869	0.0419781	Up_in_group3
Z86062.1	1.88996	-1.52834	0.478382	-3.1948	0.00139926	0.0816785	Up_in_group1
PLXNA4	35.4443	-1.33306	0.407544	-3.27096	0.00107183	0.0718116	Up_in_group1
NPTXR	277.791	1.29948	0.382127	3.40063	0.000672297	0.057845	Up_in_group3
AC092198.1	3.60394	1.27384	0.471865	2.69958	0.00694274	0.181644	Up_in_group3
ZNF735	3.3413	-3.32102	1.16817	-2.84293	0.0044701	0.145929	Up_in_group1
AL078459.1	5.49782	1.05421	0.271644	3.88086	0.000104088	0.0195659	Up_in_group3
C1GALT1C1L	7.42775	1.25579	0.374433	3.35385	0.000796961	0.0623786	Up_in_group3
LINC02247	1.10557	2.16915	0.783142	2.7698	0.00560908	0.163205	Up_in_group3
UBE2E1-AS1	1.02667	1.25146	0.366009	3.4192	0.000628046	0.0559966	Up_in_group3
AC142381.1	1.58181	-2.15868	0.714326	-3.02199	0.00251122	0.110269	Up_in_group1
IGKV3D-15	5.24307	-2.09741	0.674554	-3.10932	0.00187516	0.0972578	Up_in_group1
C5orf66	47.3731	1.33352	0.316847	4.20871	2.56833e-05	0.00757966	Up_in_group3
AC104699.1	1.67203	-1.66991	0.557461	-2.99556	0.00273943	0.113707	Up_in_group1
IGHV4-59	205.547	-2.02189	0.530395	-3.81204	0.000137826	0.0230355	Up_in_group1
IGHV3-74	60.3175	-1.46178	0.478251	-3.0565	0.00223935	0.10456	Up_in_group1
LINC00885	30.9583	-1.41946	0.465965	-3.04627	0.002317	0.106233	Up_in_group1
THRB-IT1	4.79761	1.02157	0.381623	2.6769	0.00743064	0.18743	Up_in_group3
PARP4P2	4.27141	-1.03269	0.336405	-3.06977	0.00214223	0.103321	Up_in_group1
SLC9A3-AS1	634.747	1.06302	0.301361	3.52738	0.000419688	0.0457427	Up_in_group3
ASS1P11	5.48176	-1.09243	0.379561	-2.87815	0.00400014	0.137911	Up_in_group1
AC121247.1	3.47076	1.10924	0.364055	3.04689	0.00231222	0.106233	Up_in_group3
AC104134.1	3.02321	-1.88465	0.550161	-3.42564	0.000613352	0.0556288	Up_in_group1
IGHV3-72	14.2521	-1.9108	0.511038	-3.73905	0.000184719	0.0282458	Up_in_group1
AC073283.2	9.85427	-1.4412	0.541836	-2.65985	0.00781759	0.192689	Up_in_group1
AL356124.1	1.2299	1.2788	0.401757	3.18302	0.00145748	0.0840098	Up_in_group3
AL353803.1	1.56378	1.60644	0.504406	3.18481	0.00144848	0.0838622	Up_in_group3
SLC25A5P5	4.20255	1.02579	0.388639	2.63945	0.00830408	0.196757	Up_in_group3
ANKRD18DP	8.55806	-2.04403	0.493279	-4.14377	3.41644e-05	0.00916601	Up_in_group1
LINC00348	19.9886	-1.98922	0.676586	-2.94008	0.00328127	0.125013	Up_in_group1
SHROOM2P1	2.14713	-2.58969	0.977133	-2.6503	0.00804214	0.195253	Up_in_group1
AP000472.1	1.4522	-1.19982	0.45497	-2.63715	0.0083607	0.197551	Up_in_group1
GCSAML-AS1	1.42593	-1.71146	0.565167	-3.02824	0.00245979	0.109492	Up_in_group1
RPS15AP30	3.26618	1.51618	0.350018	4.33171	1.47957e-05	0.00552723	Up_in_group3
CERS6-AS1	2.99888	1.0253	0.308637	3.32202	0.000893678	0.0652828	Up_in_group3
AL391056.1	35.4519	1.43793	0.42608	3.37479	0.000738707	0.0598921	Up_in_group3
AL713998.1	3.36986	-3.79818	1.12576	-3.37388	0.00074117	0.0599113	Up_in_group1
AC073343.2	5.22431	-1.01986	0.311656	-3.2724	0.0010664	0.0716892	Up_in_group1
RNF144A-AS1	23.3302	2.34631	0.384603	6.10061	1.05667e-09	7.79608e-06	Up_in_group3
AC008440.1	1.47034	1.02977	0.372384	2.76534	0.00568641	0.163724	Up_in_group3
AL137025.1	0.855286	-1.35043	0.450097	-3.0003	0.00269715	0.113332	Up_in_group1
FNDC10	164.542	1.21756	0.33101	3.67833	0.000234768	0.0328363	Up_in_group3
AC011483.1	1.03353	-1.25616	0.462545	-2.71577	0.00661221	0.178589	Up_in_group1
AC004022.1	1.12877	-1.40854	0.485242	-2.90275	0.00369901	0.132945	Up_in_group1
LINC00582	1.07698	-1.73938	0.540403	-3.21867	0.00128788	0.0782139	Up_in_group1
AL359636.1	1.61049	1.36013	0.52786	2.57668	0.00997537	0.21495	Up_in_group3
AL139161.1	12.906	-1.10686	0.363582	-3.04431	0.00233217	0.106233	Up_in_group1
PRAC2	1.67832	2.3386	0.865973	2.70055	0.00692243	0.181434	Up_in_group3
AC093585.1	0.874844	1.20236	0.399744	3.00781	0.00263137	0.112384	Up_in_group3
ANKRD36BP2	13.4885	-1.20888	0.435483	-2.77594	0.00550421	0.161311	Up_in_group1
RPL10P6	143.408	-1.78792	0.44753	-3.99508	6.46721e-05	0.0148451	Up_in_group1
TRBV5-4	3.74443	-1.37323	0.457305	-3.00288	0.00267441	0.113332	Up_in_group1
LINC01433	0.723561	1.15498	0.443381	2.60494	0.00918891	NA	Up_in_group3
MTCO1P42	1.56488	-1.47213	0.557855	-2.63892	0.00831716	0.196837	Up_in_group1
AC004160.1	29.0032	-1.57154	0.433111	-3.62848	0.00028509	0.0369761	Up_in_group1
AL118508.1	2.226	1.88139	0.478035	3.93567	8.29663e-05	0.0171224	Up_in_group3
LINC01048	1.37734	-3.3203	1.19538	-2.77762	0.00547587	0.1608	Up_in_group1
NOS2P3	0.821106	2.17677	0.571055	3.81184	0.000137937	0.0230355	Up_in_group3
AL353803.2	2.5904	2.08616	0.471035	4.42889	9.472e-06	0.00391889	Up_in_group3
AC044797.1	6.45136	1.18785	0.44564	2.66549	0.00768755	0.190651	Up_in_group3
IGKV1OR2-108	8.19268	-1.06538	0.407246	-2.61606	0.0088952	0.202246	Up_in_group1
IGHV4-31	40.7849	-2.57891	0.537749	-4.79576	1.62059e-06	0.00113686	Up_in_group1
FAM225A	11.1423	1.06526	0.32706	3.25708	0.00112566	0.0736596	Up_in_group3
AC234772.2	2.04943	1.11054	0.363936	3.05147	0.00227725	0.105174	Up_in_group3
LEF1-AS1	8.96069	1.0094	0.322976	3.12531	0.00177616	0.0944471	Up_in_group3
IGHV3-43	8.8708	-1.80498	0.48722	-3.70465	0.000211681	0.030774	Up_in_group1
LINC01549	63.5303	1.90817	0.451618	4.22519	2.38741e-05	0.00749545	Up_in_group3
AC004990.1	0.444921	1.69603	0.642915	2.63803	0.00833901	NA	Up_in_group3
AL732292.1	0.515579	1.81232	0.572495	3.16566	0.00154732	NA	Up_in_group3
AL356124.2	0.71724	1.11381	0.419177	2.65712	0.00788109	NA	Up_in_group3
AC104809.2	33.4299	1.11323	0.418755	2.65842	0.00785087	0.192812	Up_in_group3
AC017104.3	0.59768	1.30154	0.409204	3.18067	0.00146935	NA	Up_in_group3
TWIST2	41.3351	2.22746	0.455878	4.88608	1.02861e-06	0.000867324	Up_in_group3
RPL10P9	414.423	-1.47136	0.394842	-3.72645	0.000194192	0.0293897	Up_in_group1
PAGE2	20.3319	-2.31236	0.786644	-2.93953	0.00328713	0.125013	Up_in_group1
LINC01250	0.889409	1.47395	0.560623	2.62913	0.00856047	0.199011	Up_in_group3
AC090505.1	0.952739	2.04675	0.629783	3.24992	0.00115436	0.0750386	Up_in_group3
LINC00601	1.50012	3.28046	0.889347	3.68861	0.000225481	0.0319923	Up_in_group3
TSPY26P	56.317	1.04439	0.241048	4.3327	1.47295e-05	0.00552723	Up_in_group3
FAM103A2P	2.21777	-1.13843	0.387701	-2.93637	0.00332079	0.125555	Up_in_group1
LINC00402	14.8585	-1.22245	0.402414	-3.03779	0.00238322	0.107544	Up_in_group1
LINC00494	42.6491	2.70664	0.590785	4.58144	4.61788e-06	0.00227138	Up_in_group3
FAM157A	1.83515	1.71073	0.632615	2.70423	0.00684637	0.181048	Up_in_group3
CT47B1	1.7248	-2.52487	0.955758	-2.64175	0.00824794	0.196463	Up_in_group1
AC024560.1	9.13764	1.1186	0.324309	3.44919	0.000562267	0.0526611	Up_in_group3
TRBV30	4.5313	-1.42107	0.462989	-3.06934	0.00214529	0.103321	Up_in_group1
AL365226.2	2.7208	1.7338	0.567104	3.05729	0.00223344	0.10456	Up_in_group3
AL603839.3	23.8022	1.05384	0.223483	4.71555	2.41056e-06	0.00142281	Up_in_group3
SCARNA10	3.01145	1.61522	0.367661	4.39322	1.11682e-05	0.0043368	Up_in_group3
IGKV1D-8	8.08729	-1.686	0.568302	-2.96674	0.00300978	0.119707	Up_in_group1
IGKV1-6	47.9421	-1.61484	0.526075	-3.0696	0.00214346	0.103321	Up_in_group1
IGKV3-20	769.189	-1.84808	0.498048	-3.71064	0.000206737	0.0303544	Up_in_group1
AC244205.1	0.736292	-1.91836	0.690113	-2.77978	0.00543961	NA	Up_in_group1
AC108752.1	2.67914	-2.16473	0.822192	-2.63288	0.00846648	0.198512	Up_in_group1
TCAM1P	19.6564	1.72802	0.539833	3.20103	0.0013694	0.0806659	Up_in_group3
IGKV1-8	17.3629	-2.35525	0.534757	-4.40434	1.06106e-05	0.0041752	Up_in_group1
IGKV2-24	18.5833	-1.67421	0.506362	-3.30635	0.000945189	0.0669173	Up_in_group1
IGKV3-11	702.867	-2.77578	0.48202	-5.75864	8.47944e-09	2.89675e-05	Up_in_group1
IGKV2D-24	1.4821	-2.16761	0.671932	-3.22593	0.00125563	0.076721	Up_in_group1
IGKV1-9	65.5489	-2.61303	0.516349	-5.06058	4.1798e-07	0.000469453	Up_in_group1
IGKV1-39	2.593	-2.79512	0.842857	-3.31624	0.00091236	0.0656721	Up_in_group1
AC012501.2	0.871491	2.74158	0.763134	3.59252	0.000327491	0.0401034	Up_in_group3
ERVW-1	1.77334	-1.2338	0.43735	-2.82109	0.00478604	0.150582	Up_in_group1
IGKV3-7	6.80943	-1.97832	0.612802	-3.22831	0.00124523	0.076721	Up_in_group1
IGKV2-30	4.12834	-1.65042	0.542053	-3.04476	0.00232869	0.106233	Up_in_group1
IGKV1-5	490.947	-1.88669	0.510798	-3.69361	0.000221097	0.0316748	Up_in_group1
LEFTY1	67.853	1.21274	0.435739	2.78318	0.00538282	0.159656	Up_in_group3
IGKV2-28	1.53912	-2.51065	0.947482	-2.64982	0.00805358	0.195253	Up_in_group1
IGKV3-15	158.853	-1.78791	0.527426	-3.38988	0.000699223	0.0588986	Up_in_group1
IGKV1-27	59.0726	-1.92088	0.576789	-3.33029	0.000867547	0.0645131	Up_in_group1
AC083805.1	1.02201	1.58443	0.611314	2.59184	0.00954632	0.211016	Up_in_group3
LINC02273	11.0689	-1.11933	0.336116	-3.3302	0.00086784	0.0645131	Up_in_group1
LINC00900	13.4532	1.0141	0.281128	3.60724	0.000309466	0.0388446	Up_in_group3
AC079089.1	2.49442	1.1253	0.40864	2.75376	0.00589154	0.168154	Up_in_group3
AC023154.1	3.87486	-1.39838	0.453972	-3.08033	0.00206769	0.102214	Up_in_group1
ARL4AP2	1.94921	1.92715	0.497617	3.87275	0.000107615	0.0197537	Up_in_group3
AC106822.1	6.37664	-1.19226	0.396238	-3.00894	0.00262164	0.112224	Up_in_group1
AC093523.1	1.29093	-1.28118	0.444457	-2.88257	0.0039445	0.137114	Up_in_group1
LINC01016	3.52593	-1.06806	0.390326	-2.73632	0.00621297	0.172037	Up_in_group1
LINC02212	1.04728	2.94273	0.710756	4.14029	3.46874e-05	0.00922248	Up_in_group3
AC010255.2	0.726521	1.36909	0.505592	2.70789	0.00677125	NA	Up_in_group3
HS3ST5	2.424	2.48895	0.804472	3.0939	0.00197546	0.0995686	Up_in_group3
AC113383.1	2.62719	1.14348	0.345269	3.31186	0.000926778	0.0659786	Up_in_group3
AC034213.1	13.8122	2.00715	0.533395	3.76298	0.000167903	0.0264981	Up_in_group3
LINC01511	1.81145	1.96468	0.676999	2.90204	0.00370745	0.132945	Up_in_group3
AC104123.1	7.96562	1.16581	0.349514	3.33551	0.000851427	0.064429	Up_in_group3
FOXD1	2.84969	1.30296	0.449716	2.8973	0.00376388	0.134154	Up_in_group3
PITPNM2-AS1	5.38242	-2.54297	0.637392	-3.98964	6.61724e-05	0.0149075	Up_in_group1
LINC01099	0.833213	1.2652	0.468451	2.70081	0.00691714	0.181434	Up_in_group3
IMPA1P1	1.72382	-1.2297	0.432373	-2.84407	0.00445407	0.145927	Up_in_group1
SCARNA5	2.19925	1.12972	0.394189	2.86593	0.00415786	0.140719	Up_in_group3
AC090821.1	0.936527	2.70342	0.813557	3.32297	0.000890647	0.0652228	Up_in_group3
AC040970.1	22.6563	1.03554	0.366172	2.82802	0.00468362	0.14872	Up_in_group3
AC110998.1	1.19245	1.35169	0.460196	2.9372	0.00331185	0.125555	Up_in_group3
IGHV1-67	1.8996	-2.27715	0.715154	-3.18414	0.00145185	0.0838622	Up_in_group1
LINC02159	18.2001	1.97312	0.596905	3.30558	0.000947799	0.0669173	Up_in_group3
MIR3142HG	20.4676	1.03609	0.312138	3.31931	0.000902386	0.0655942	Up_in_group3
AC022733.1	0.445522	1.91594	0.706854	2.71052	0.00671773	NA	Up_in_group3
IGHGP	357.825	-1.92361	0.459631	-4.18511	2.85026e-05	0.00810395	Up_in_group1
IGLV1-41	2.08596	-2.02561	0.607954	-3.33185	0.000862709	0.0645131	Up_in_group1
AC090796.1	9.11158	1.91507	0.688875	2.77999	0.00543602	0.160428	Up_in_group3
IGKV2-29	5.71286	-2.15359	0.736562	-2.92384	0.00345737	0.128319	Up_in_group1
AC087273.2	21.6915	1.45616	0.517997	2.81113	0.00493678	0.153686	Up_in_group3
NDST1-AS1	32.5134	1.16368	0.380263	3.06021	0.00221183	0.104189	Up_in_group3
AC103736.1	4.17484	1.27023	0.486063	2.61331	0.00896708	0.20341	Up_in_group3
AF186192.1	2.25487	1.56682	0.390043	4.01703	5.89355e-05	0.013804	Up_in_group3
BBOX1-AS1	16.1805	1.8063	0.523777	3.44862	0.000563468	0.0526611	Up_in_group3
IGLL5	285.52	-1.99609	0.439792	-4.53871	5.65983e-06	0.00263094	Up_in_group1
AP003555.3	12.6491	-1.46361	0.441478	-3.31525	0.000915615	0.0657461	Up_in_group1
ENPP7P8	0.69643	1.36764	0.499284	2.7392	0.00615885	NA	Up_in_group3
AP003062.1	1.99489	3.52347	1.22251	2.88215	0.00394967	0.137132	Up_in_group3
UBTFL10	1.07187	-1.70161	0.61283	-2.77664	0.00549247	0.161127	Up_in_group1
AC018630.2	1.45771	1.24534	0.371556	3.35169	0.000803195	0.0623786	Up_in_group3
CYP2B7P	2343.81	-1.35039	0.422617	-3.19531	0.0013968	0.0816785	Up_in_group1
MTRNR2L1	753.868	-1.60873	0.575776	-2.79402	0.00520568	0.157863	Up_in_group1
AC112777.1	11.6905	1.15748	0.333145	3.47441	0.000511975	0.0505331	Up_in_group3
DYNLL1P4	1.07966	1.23457	0.42133	2.93018	0.00338764	0.126731	Up_in_group3
LINC02388	5.40211	-1.08985	0.402953	-2.70467	0.00683724	0.180969	Up_in_group1
AC089983.1	2.1209	2.34855	0.532793	4.40799	1.04333e-05	0.00416093	Up_in_group3
AC025265.3	1.91678	1.68284	0.622169	2.70479	0.00683483	0.180969	Up_in_group3
AC016705.1	0.858007	1.2904	0.449042	2.87368	0.0040572	0.138744	Up_in_group3
AC025575.2	10.3865	2.76762	0.516569	5.3577	8.42865e-08	0.000155911	Up_in_group3
AL121820.1	1.38763	1.02309	0.386294	2.64847	0.00808565	0.195452	Up_in_group3
CKS1BP1	2.48298	1.05738	0.359554	2.9408	0.00327366	0.125013	Up_in_group3
AL049870.3	2.72553	1.15669	0.32161	3.59657	0.000322441	0.0399671	Up_in_group3
TMEM179	15.6275	2.96609	0.595916	4.97736	6.44577e-07	0.000613637	Up_in_group3
IGHV1OR15-2	3.51469	-1.79049	0.683426	-2.61987	0.00879639	0.200773	Up_in_group1
NDUFB4P11	0.874605	1.31975	0.425142	3.10425	0.00190759	0.0981273	Up_in_group3
AC010247.2	49.1814	1.22705	0.419716	2.92352	0.00346103	0.128319	Up_in_group3
AC026523.1	1.45448	-2.58311	0.734157	-3.51847	0.000434042	0.0469211	Up_in_group1
AC104316.2	0.944055	1.71904	0.573069	2.9997	0.00270246	0.113332	Up_in_group3
PCAT29	23.9098	-1.03984	0.381845	-2.7232	0.00646529	0.176651	Up_in_group1
AL354993.2	0.805591	1.55195	0.52187	2.97383	0.00294106	0.117846	Up_in_group3
AC026461.2	1.72862	1.71655	0.572393	2.9989	0.00270956	0.113332	Up_in_group3
HOXB7	81.9484	1.01092	0.304769	3.31701	0.000909861	0.0656721	Up_in_group3
AL032819.1	0.54548	1.33507	0.487267	2.73991	0.0061456	NA	Up_in_group3
AC124798.1	71.2615	1.08767	0.329698	3.29898	0.000970365	0.0680014	Up_in_group3
AP000842.3	1.06586	1.33876	0.384461	3.48219	0.000497335	0.0497825	Up_in_group3
LINC01225	11.7508	1.09822	0.383733	2.86194	0.00421051	0.14145	Up_in_group3
LINC02182	1.04732	-1.97284	0.585846	-3.3675	0.000758518	0.060338	Up_in_group1
AC068987.3	2.25705	1.08785	0.38985	2.79044	0.00526361	0.158348	Up_in_group3
AC131902.2	0.818911	2.95868	1.09144	2.7108	0.00671219	0.179918	Up_in_group3
MT1L	232.038	1.6741	0.379004	4.41711	1.00027e-05	0.00404385	Up_in_group3
AC011374.1	1.29915	1.17415	0.42425	2.76759	0.00564728	0.163565	Up_in_group3
AC093249.3	1.37571	1.60638	0.533652	3.01016	0.00261111	0.112224	Up_in_group3
LINC00890	232.35	1.69537	0.618067	2.74301	0.00608779	0.170555	Up_in_group3
AC107398.3	2.04825	1.15022	0.437482	2.62918	0.00855917	0.199011	Up_in_group3
AC099524.1	1.94293	-1.38828	0.374643	-3.7056	0.000210888	0.030774	Up_in_group1
ANKRD26P1	10.8695	-3.70805	0.963342	-3.84916	0.000118526	0.0209457	Up_in_group1
PDCD6IPP2	21.2967	1.01384	0.351497	2.88435	0.00392218	0.136868	Up_in_group3
LINC01686	9.08095	1.40402	0.337164	4.16419	3.12458e-05	0.00861799	Up_in_group3
AC087392.1	20.3424	-1.35135	0.476208	-2.83774	0.00454342	0.146424	Up_in_group1
AC116914.1	0.805213	1.48062	0.45369	3.26349	0.00110048	0.0727104	Up_in_group3
AC099489.2	2.7345	1.34511	0.3284	4.09596	4.20419e-05	0.0107891	Up_in_group3
MSMB	13.0828	1.50601	0.379176	3.97181	7.13281e-05	0.0154782	Up_in_group3
DLGAP1-AS3	1.67169	2.24096	0.692129	3.23778	0.00120464	0.0762192	Up_in_group3
GDF2	6.30224	-2.47221	0.798452	-3.09626	0.00195978	0.0995686	Up_in_group1
RNU4ATAC	3.19909	1.08151	0.401009	2.69697	0.00699731	0.181942	Up_in_group3
MIR4520-1	1.39001	-1.00951	0.379344	-2.66121	0.00778607	0.192287	Up_in_group1
AC138761.4	2.64194	-2.53796	0.878429	-2.8892	0.00386217	0.135791	Up_in_group1
MAFG-AS1	125.612	1.01993	0.259484	3.93061	8.47314e-05	0.0171273	Up_in_group3
ZNF488	5.45953	1.37153	0.441989	3.10308	0.0019152	0.0981273	Up_in_group3
AC015813.2	0.750008	1.1637	0.436987	2.66302	0.00774422	NA	Up_in_group3
AC090774.4	3.39013	2.51614	0.917718	2.74174	0.00611153	0.170961	Up_in_group3
AP002472.1	1.24501	-1.44256	0.489018	-2.94992	0.00317859	0.123696	Up_in_group1
SNHG25	93.8334	1.12878	0.293423	3.84696	0.000119594	0.0210087	Up_in_group3
AP005432.1	1.14895	1.19301	0.373683	3.19257	0.00141014	0.082083	Up_in_group3
AC061975.6	9.28154	2.42418	0.778625	3.11341	0.0018494	0.0965097	Up_in_group3
AC023090.1	14.7152	1.83817	0.601419	3.05639	0.00224022	0.10456	Up_in_group3
PTGES3L	9.55806	1.1594	0.219706	5.27706	1.31271e-07	0.000196389	Up_in_group3
AC015802.1	0.899784	1.32613	0.512316	2.5885	0.00963957	0.211845	Up_in_group3
AP001029.1	0.624068	1.23033	0.443975	2.77116	0.00558571	NA	Up_in_group3
AC020928.1	6.22318	1.59449	0.376774	4.23196	2.31659e-05	0.00735131	Up_in_group3
AC005180.1	10.021	-1.58864	0.598613	-2.65387	0.0079574	0.194243	Up_in_group1
LINC02073	24.262	-1.61608	0.39674	-4.07341	4.63294e-05	0.0115154	Up_in_group1
AC005180.2	17.3374	-1.66921	0.505742	-3.30052	0.000965054	0.0678112	Up_in_group1
LDLRAD4-AS1	11.8194	-2.85779	0.588007	-4.86013	1.1731e-06	0.000961679	Up_in_group1
AC092068.3	0.597385	-1.40329	0.518951	-2.70409	0.0068492	NA	Up_in_group1
AC010616.1	8.63141	1.27997	0.477507	2.68053	0.00735058	0.186047	Up_in_group3
AC010487.1	27.3352	-1.09793	0.387011	-2.83695	0.00455466	0.146424	Up_in_group1
MTDHP4	0.674252	2.11771	0.650738	3.25433	0.00113661	NA	Up_in_group3
AC004597.1	0.512006	2.0245	0.779614	2.59679	0.00940987	NA	Up_in_group3
AC024563.1	1.98003	-2.57734	0.818777	-3.14779	0.00164507	0.0907465	Up_in_group1
AC092071.1	13.9029	-1.96597	0.588556	-3.34033	0.000836794	0.0639779	Up_in_group1
AL356740.2	0.728947	1.72514	0.561177	3.07416	0.00211099	NA	Up_in_group3
ZIM2	3.15024	1.46323	0.49448	2.95913	0.00308513	0.121075	Up_in_group3
AC112491.1	30.7781	1.31494	0.304164	4.32312	1.53839e-05	0.00567511	Up_in_group3
AL359881.1	6.61678	1.50139	0.547964	2.73995	0.00614484	0.171405	Up_in_group3
AL359881.2	4.73508	1.60774	0.548766	2.92974	0.00339244	0.126731	Up_in_group3
AC125494.3	1.24304	1.36345	0.444715	3.0659	0.00217014	0.103633	Up_in_group3
VTRNA2-1	0.553503	1.8606	0.670355	2.77554	0.00551106	NA	Up_in_group3
AC113368.1	7.34229	-1.13108	0.353688	-3.19795	0.00138406	0.0813673	Up_in_group1
CR382285.1	4.63143	-1.55166	0.58476	-2.6535	0.00796624	0.194297	Up_in_group1
IGHV3-30	173.572	-2.29816	0.542284	-4.23791	2.25606e-05	0.00723705	Up_in_group1
AC104662.1	0.920144	1.15182	0.434	2.65397	0.00795509	0.194243	Up_in_group3
LINC02104	5.25596	1.52559	0.362209	4.21191	2.53221e-05	0.00757966	Up_in_group3
MTND5P10	1.77359	-1.2592	0.393088	-3.20336	0.00135834	0.0803352	Up_in_group1
AC017076.1	3.36668	2.11804	0.509842	4.1543	3.26278e-05	0.00891584	Up_in_group3
AC010904.2	1.43881	1.40397	0.444057	3.1617	0.00156853	0.0876726	Up_in_group3
CASC15	39.8946	1.03597	0.306749	3.37726	0.000732109	0.0597561	Up_in_group3
AL590438.1	2.07719	2.29358	0.610016	3.75986	0.000170009	0.0266878	Up_in_group3
AL645939.5	4.01716	1.44191	0.43087	3.34651	0.000818354	0.0629841	Up_in_group3
AC019069.1	18.5149	1.57319	0.350053	4.49415	6.98492e-06	0.00303146	Up_in_group3
AL353600.1	1.48249	1.16029	0.370831	3.1289	0.00175463	0.0939794	Up_in_group3
AP000569.1	2.44863	1.14627	0.416175	2.75428	0.00588206	0.168046	Up_in_group3
AC069148.1	2.05727	1.72689	0.475854	3.62902	0.000284494	0.0369761	Up_in_group3
AC096708.4	1.06703	1.14471	0.372812	3.07047	0.00213724	0.103321	Up_in_group3
CEACAM20	74.9852	-1.87026	0.512476	-3.64946	0.000262794	0.0347783	Up_in_group1
HIST1H2AH	1.44609	1.04187	0.397176	2.62319	0.00871095	0.199876	Up_in_group3
ZNF280B	13.5188	1.09221	0.380754	2.86855	0.00412357	0.14004	Up_in_group3
AL031008.1	1.0728	1.19288	0.371439	3.2115	0.00132043	0.0788835	Up_in_group3
HIST1H2BH	8.54063	2.45111	0.457011	5.36336	8.16883e-08	0.000155911	Up_in_group3
AC073534.2	6.59521	1.00542	0.289884	3.46836	0.00052365	0.0508354	Up_in_group3
AC069234.4	3.55754	1.18559	0.293725	4.03639	5.42807e-05	0.0130238	Up_in_group3
AL021997.3	1.35665	-1.15462	0.337037	-3.4258	0.000612999	0.0556288	Up_in_group1
HIST1H2AJ	1.70177	1.03731	0.381623	2.71816	0.00656459	0.177901	Up_in_group3
IGKV1D-13	6.13245	-2.32834	0.674828	-3.45027	0.000560028	0.0526611	Up_in_group1
HYDIN2	4.96876	-1.36685	0.420857	-3.24778	0.00116311	0.0751107	Up_in_group1
AC148477.4	1.39337	2.51169	0.736331	3.41109	0.000647038	0.0564262	Up_in_group3
AC131212.1	7.97381	1.41503	0.423856	3.33848	0.000842385	0.0642389	Up_in_group3
HIST1H3F	0.795146	1.83519	0.673908	2.7232	0.00646523	0.176651	Up_in_group3
AL138960.1	2.08828	1.76358	0.481325	3.664	0.000248306	0.034243	Up_in_group3
IGLV2-8	40.2683	-1.76605	0.492352	-3.58696	0.000334561	0.0403002	Up_in_group1
AL359880.1	1.45043	1.19981	0.397246	3.02032	0.0025251	0.110401	Up_in_group3
AC010998.3	0.616241	2.0614	0.797215	2.58575	0.00971674	NA	Up_in_group3
HIST1H2BI	0.549976	1.57621	0.588131	2.68003	0.00736158	NA	Up_in_group3
HIST1H4A	1.03931	1.29806	0.342046	3.79499	0.000147652	0.0240746	Up_in_group3
AC117489.1	1.24671	1.45647	0.477021	3.05326	0.00226368	0.104884	Up_in_group3
Z99755.3	14.392	1.12766	0.382407	2.94884	0.00318965	0.123696	Up_in_group3
AC006037.2	30.1312	1.14601	0.417653	2.74393	0.00607086	0.170555	Up_in_group3
AC003973.3	33.481	-1.43635	0.403855	-3.5566	0.000375684	0.0431408	Up_in_group1
AC087762.2	0.863458	2.73346	0.674242	4.05412	5.03237e-05	0.012274	Up_in_group3
AC080038.3	1.63053	1.08122	0.409658	2.63933	0.00830711	0.196757	Up_in_group3
AC002044.3	0.441129	1.30584	0.48866	2.67228	0.00753384	NA	Up_in_group3
PCDH20	13.5478	-1.68171	0.613063	-2.74312	0.00608578	0.170555	Up_in_group1
AC126564.1	1.31602	-1.92547	0.616756	-3.12193	0.00179669	0.0948823	Up_in_group1
AC245369.3	100.614	-2.14599	0.567922	-3.77867	0.000157668	0.0251519	Up_in_group1
FP236383.1	0.731755	1.61834	0.596247	2.71421	0.00664339	NA	Up_in_group3
AC073324.2	1.51775	1.34221	0.418621	3.20626	0.00134472	0.0799087	Up_in_group3
