# Supplementary material for: Molecular characteristics of novel immune subtypes of HCC based on lncRNAs related to immune disorders
Source: Sci Rep. 2022 May 26;12:8905. doi: 10.1038/s41598-022-13013-7 (PMC9135727; doi:10.1038/s41598-022-13013-7)
Supplement: Supplementary file 7 — Supplementary Table 2. [file 41598_2022_13013_MOESM7_ESM.xlsx]

## Sheet: Sheet1
Tags	beta	HR (95%_CI_for_HR)	wald.test	p.value
HECW1	-0.17	0.84 (0.72-0.99)	4.4	0.036
UPP2	-0.17	0.85 (0.73-0.98)	5	0.026
KCNH2	0.11	1.1 (1-1.2)	5.2	0.023
FXYD3	0.11	1.1 (1-1.2)	4.3	0.037
FGF14	-0.15	0.86 (0.75-0.99)	4.2	0.04
ELMOD1	-0.21	0.81 (0.67-0.99)	4.4	0.035
GLP1R	0.14	1.2 (1-1.3)	5.3	0.022
GPLD1	-0.2	0.82 (0.72-0.94)	8.3	0.004
TFAP2E	0.23	1.3 (1-1.5)	5.2	0.022
PCDHB8	0.13	1.1 (1-1.3)	3.9	0.047
AKR1D1	-0.12	0.89 (0.8-0.98)	5.5	0.019
CTCFL	-0.24	0.79 (0.63-0.99)	4.3	0.037
CRYGN	0.4	1.5 (1.1-2.1)	5.8	0.016
SLC7A10	0.18	1.2 (1.1-1.3)	11	0.00086
ANO3	-0.14	0.87 (0.77-0.99)	4.6	0.032
FCN3	-0.2	0.82 (0.67-1)	3.9	0.05
SLC22A8	0.17	1.2 (1-1.3)	7.2	0.0075
HMGA2	0.15	1.2 (1.1-1.3)	10	0.0016
LYPD1	0.16	1.2 (1-1.3)	5.4	0.02
GPM6A	-0.16	0.86 (0.74-0.99)	4.3	0.039
FAM27C	0.33	1.4 (1.1-1.7)	11	0.00089
HS3ST6	0.3	1.4 (1.1-1.6)	13	0.00027
HACD1	0.15	1.2 (1-1.4)	3.9	0.049
PASD1	0.23	1.3 (1-1.6)	4.6	0.032
CASKIN1	0.18	1.2 (1-1.4)	5	0.025
SOX14	0.19	1.2 (1-1.4)	5.1	0.024
HOXD4	0.19	1.2 (1-1.4)	4.9	0.027
FABP6	0.14	1.1 (1-1.3)	4.6	0.032
TTC36	-0.12	0.89 (0.8-0.99)	4.6	0.032
RXFP4	0.21	1.2 (1-1.4)	6.5	0.011
PCSK1	0.16	1.2 (1-1.4)	4.3	0.037
LCN15	0.13	1.1 (1-1.3)	4.1	0.042
C6orf223	0.12	1.1 (1-1.2)	7.8	0.0051
IGSF5	0.18	1.2 (1-1.4)	6.1	0.013
PNMA3	0.15	1.2 (1-1.3)	5.4	0.02
DLK1	0.07	1.1 (1-1.1)	5.7	0.017
NAT8L	0.15	1.2 (1-1.3)	6.6	0.01
CYP4Z1	-0.21	0.81 (0.66-0.99)	4.2	0.041
PLXNA4	-0.18	0.84 (0.72-0.97)	5.4	0.02
UBE2E1_AS1	0.34	1.4 (1-1.9)	4.3	0.038
AP000472.1	-0.43	0.65 (0.45-0.95)	4.9	0.027
AL139161.1	-0.19	0.82 (0.68-1)	3.9	0.049
AL732292.1	0.53	1.7 (1-2.8)	4.2	0.039
LINC01250	0.42	1.5 (1.1-2)	8.5	0.0036
LINC00494	0.13	1.1 (1-1.3)	4	0.046
AC244205.1	0.37	1.4 (1.1-2)	5.5	0.019
AC083805.1	0.28	1.3 (1-1.7)	4.3	0.038
ARL4AP2	0.35	1.4 (1.1-1.8)	8.6	0.0034
AC106822.1	-0.25	0.78 (0.63-0.96)	5.4	0.02
AC040970.1	0.19	1.2 (1-1.4)	5.1	0.024
CYP2B7P	-0.11	0.89 (0.8-0.99)	4.3	0.039
AC025265.3	-0.37	0.69 (0.48-0.99)	4.1	0.043
AL032819.1	0.6	1.8 (1.2-2.8)	7.6	0.0059
AC061975.6	0.16	1.2 (1-1.4)	4.9	0.027
AC023090.1	0.18	1.2 (1.1-1.4)	7.3	0.0067
PTGES3L	0.35	1.4 (1.1-1.8)	10	0.0014
AC020928.1	0.29	1.3 (1.1-1.6)	8.1	0.0045
AC024563.1	-0.5	0.6 (0.39-0.94)	5	0.025
AC112491.1	0.27	1.3 (1.1-1.6)	6.2	0.013
AL359881.1	0.21	1.2 (1-1.5)	5.2	0.022
AL359881.2	0.28	1.3 (1.1-1.6)	7.1	0.0075
AC019069.1	0.19	1.2 (1-1.4)	5	0.025
Z99755.3	0.16	1.2 (1-1.4)	3.9	0.049
