# Supplementary material for: Molecular characteristics of novel immune subtypes of HCC based on lncRNAs related to immune disorders
Source: Sci Rep. 2022 May 26;12:8905. doi: 10.1038/s41598-022-13013-7 (PMC9135727; doi:10.1038/s41598-022-13013-7)
Supplement: Supplementary file 8 — Supplementary Table 3. [file 41598_2022_13013_MOESM8_ESM.xlsx]

## Sheet: Sheet1
Immune pathway	Num	Genes
Antigen_Processing_and_Presentation	135	AZGP1	B2M	CALR	CANX	CD1A	CD1B	CD1C	CD1D	CD1E	CD4	CD8A	CD8B	CD74	CREB1	CTSB	CTSE	CTSS	FCER1G	FCGRT	PDIA3	HFE	HLA-A	HLA-B	HLA-C	HLA-DMA	HLA-DMB	HLA-DOA	HLA-DOB	HLA-DPA1	HLA-DPB1	HLA-DQA1	HLA-DQA2	HLA-DQB1	HLA-DRA	HLA-DRB1	HLA-DRB5	HLA-E	HLA-F	HLA-G	MR1	HSPA1A	HSPA1B	HSPA1L	HSPA2	HSPA4	HSPA5	HSPA6	HSPA8
Antimicrobials	463	HAMP	PI3	CAMP	PPBP	REG3G	CXCL14	CXCL16	SLPI	CXCL10	CXCL9	CXCL5	CXCL11	CXCL6	CXCL1	CXCL12	CXCL13	CXCL2	PF4	XCL1	CXCL3	DEFB103A	CCL13	CCL1	DEFB1	CCL8	ELANE	DEFB103B	DEFA3	DEFA1	TMSB10	DEFA6	DEFA5	DEFA4	LCN2	LCN1	COLEC10	BPI	S100A9	S100A8	DCD	LCN6	S100A12	HTN3	LCN8	CCR10	CELA1	DEFB106A	PENK
BCRSignalingPathway	64	CD79A	CD79B	LYN	SYK	BTK	BLNK	VAV3	VAV1	VAV2	RAC1	RAC2	RAC3	PPP3CA	PPP3CB	PPP3CC	PPP3R1	PPP3R2	CHP2	NFAT5	NFATC1	NFATC2	NFATC3	NFATC4	HRAS	KRAS	NRAS	FOS	JUN	CARD11	BCL10	MALT1	CHUK	IKBKB	IKBKG	NFKB1	RELA	NFKBIA	NFKBIB	NFKBIE	CD81	CD19	CR2	PIK3R5	PIK3R1	PIK3R2	PIK3R3	PIK3CA	PIK3CB
Chemokine_Receptors	44	C5AR1	CCR1	CCR10	CCR3	CCR4	CCR5	CCR6	CCR7	CCR8	CCR9	CCRL2	CMKLR1	CX3CR1	CXCR3	CXCR4	CXCR5	CXCR6	CYSLTR1	CYSLTR2	EDNRA	EDNRB	FPR1	FPR2	GPR17	GPR32	GPR33	LTB4R	LTB4R2	PLAUR	PLXNA1	PLXNA2	PLXNA3	PLXNA4	PLXNB1	PLXNB2	PLXNB3	PLXNC1	PLXND1	PTAFR	ROBO1	ROBO2	ROBO3	RXFP3	XCR1
Chemokines	95	C3	C5	CAMP	CCL1	CCL11	CCL13	CCL14	CCL15	CCL16	CCL17	CCL18	CCL19	CCL2	CCL20	CCL21	CCL22	CCL23	CCL24	CCL25	CCL26	CCL27	CCL28	CCL3	CCL3L3	CCL4	CCL4L1	CCL5	CCL7	CCL8	CKLF	CMA1	CTSG	CX3CL1	CXCL1	CXCL10	CXCL11	CXCL12	CXCL13	CXCL14	CXCL16	CXCL17	CXCL2	CXCL3	CXCL5	CXCL6	CXCL9	CYR61	DEFA1
Cytokine_Receptors	294	ACVR1B	ACVR1C	ACVR2A	ACVR2B	ACVRL1	ADCYAP1R1	ADIPOR1	ADIPOR2	ADRB1	ADRB2	AGTR1	AGTR2	AMHR2	ANGPT1	ANGPT4	ANGPTL1	ANGPTL2	ANGPTL3	ANGPTL4	ANGPTL6	APLNR	AR	AVPR1A	AVPR1B	AVPR2	BMPR1A	BMPR1B	BMPR2	BRD8	C3AR1	C5AR1	CALCR	CALCRL	CCR1	CCR10	CCR3	CCR4	CCR5	CCR6	CCR7	CCR8	CCR9	CCRL2	CD40	CMKLR1	CNTFR	CRHR1	CRHR2
Cytokines	428	ADIPOQ	ADM	ADM2	AGRP	AGT	AMBN	AMELX	AMH	ANGPTL5	ANGPTL7	APLN	AREG	ARTN	AVP	AZU1	BDNF	BMP1	BMP10	BMP15	BMP2	BMP3	BMP4	BMP5	BMP6	BMP7	BMP8A	BMP8B	BTC	C3	C5	CALCA	CALCB	CAMP	CAT	CCK	CCL1	CCL11	CCL13	CCL14	CCL15	CCL16	CCL17	CCL18	CCL19	CCL2	CCL20	CCL21	CCL22
Interferons	17	IFNA10	IFNA13	IFNA14	IFNA16	IFNA17	IFNA2	IFNA21	IFNA4	IFNA5	IFNA6	IFNA7	IFNA8	IFNB1	IFNE	IFNG	IFNK	IFNW1
Interferon_Receptor	3	IFNAR2	IFNGR1	IFNGR2
Interleukins_Receptor	37	IL10RA	IL10RB	IL11RA	IL12RB1	IL12RB2	IL13RA1	IL13RA2	IL15RA	IL17RA	IL17RB	IL17RC	IL17RD	IL17RE	IL18R1	IL18RAP	IL1R1	IL1R2	IL1RAP	IL1RL1	IL1RL2	IL20RA	IL20RB	IL21R	IL22RA1	IL22RA2	IL23R	IL27RA	IL2RA	IL2RB	IL2RG	IL31RA	IL3RA	IL4R	IL5RA	IL6R	IL7R	IL9R
Interleukins	38	IL11	IL12A	IL12B	IL13	IL15	IL16	IL17A	IL17B	IL17C	IL17D	IL17F	IL18	IL19	IL1A	IL1B	IL1F10	IL1RN	IL2	IL20	IL21	IL22	IL23A	IL24	IL25	IL26	IL27	IL3	IL31	IL32	IL33	IL34	IL4	IL5	IL6	IL6ST	IL7	IL9	TXLNA
NaturalKiller_Cell_Cytotoxicity	127	HLA-A	HLA-B	HLA-C	HLA-E	HLA-G	KIR3DL1	KIR3DL2	KIR2DL1	KIR2DL3	KIR2DL4	KLRC1	KLRC2	KLRC3	KLRD1	PTPN6	PTPN11	ICAM1	ICAM2	ITGAL	ITGB2	PTK2B	VAV3	VAV1	VAV2	RAC1	RAC2	RAC3	PAK1	MAP2K1	MAP2K2	MAPK1	MAPK3	TNF	CSF2	IFNG	NCR2	TYROBP	LCK	FCGR3A	FCGR3B	NCR1	NCR3	FCER1G	CD247	ZAP70	SYK	LCP2	LAT
TCRsignalingPathway	92	CD3D	CD3E	CD3G	CD247	CD4	CD8A	CD8B	PTPRC	LCK	FYN	ZAP70	LCP2	LAT	ITK	TEC	NCK1	NCK2	VAV3	VAV1	VAV2	GRAP2	GRB2	PAK1	PAK2	PAK3	PAK4	PAK6	RHOA	CDC42	PPP3CA	PPP3CB	PPP3CC	PPP3R1	PPP3R2	CHP2	NFAT5	NFATC1	NFATC2	NFATC3	NFATC4	SOS1	SOS2	HRAS	KRAS	NRAS	FOS	JUN	CARD11
TGFb_Family_Member_Receptor	12	ACVR1B	ACVR1C	ACVR2A	ACVR2B	ACVRL1	AMHR2	BMPR1A	BMPR1B	BMPR2	TGFBR1	TGFBR2	TGFBR3
TGFb_Family_Member	33	BMP1	BMP10	BMP15	BMP2	BMP3	BMP4	BMP5	BMP6	BMP7	BMP8A	BMP8B	GDF1	GDF10	GDF11	GDF15	GDF2	GDF3	GDF5	GDF6	GDF7	GDF9	GDNF	INHA	INHBA	INHBB	INHBC	INHBE	LEFTY1	LEFTY2	NODAL	TGFB1	TGFB2	TGFB3
TNF_Family_Members_Receptors	19	TNFRSF10B	TNFRSF10C	TNFRSF10D	TNFRSF11A	TNFRSF12A	TNFRSF13B	TNFRSF13C	TNFRSF14	TNFRSF17	TNFRSF18	TNFRSF19	TNFRSF1A	TNFRSF1B	TNFRSF21	TNFRSF25	TNFRSF4	TNFRSF6B	TNFRSF8	TNFRSF9
TNF_Family_Members	12	TNFRSF11B	TNFSF10	TNFSF11	TNFSF12	TNFSF13	TNFSF13B	TNFSF14	TNFSF15	TNFSF18	TNFSF4	TNFSF8	TNFSF9
[truncated: 415 more columns]
