# Supplementary material for: Molecular characteristics of novel immune subtypes of HCC based on lncRNAs related to immune disorders
Source: Sci Rep. 2022 May 26;12:8905. doi: 10.1038/s41598-022-13013-7 (PMC9135727; doi:10.1038/s41598-022-13013-7)
Supplement: Supplementary file 9 — Supplementary Table 4. [file 41598_2022_13013_MOESM9_ESM.xlsx]

## Sheet: Sheet1
lncRNA
IGF2-AS
H19
LINC00470
LINC00467
SNHG16
SERHL
MIR4435-2HG
DLGAP1-AS1
CASC2
LINC00324
LINC00174
EIF3J-AS1
WDFY3-AS2
OGFRP1
MIR22HG
KTN1-AS1
LINC01551
TCL6
SNHG12
FLVCR1-AS1
SNHG5
FAM83A-AS1
AL359878.1
FAM99B
FAM99A
DUXAP8
UCA1
LINC00488
MCM3AP-AS1
LINC01139
LINC00339
GAS8-AS1
LINC00473
MIR503HG
LINC00205
OSER1-AS1
EGFR-AS1
SNHG14
LINC01133
JPX
DBH-AS1
MIAT
HAR1A
BAIAP2-AS1
HAGLROS
LINC00974
LINC00161
DANCR
LINC00511
LMCD1-AS1
SLC2A1-AS1
SOX21-AS1
HCG11
PCAT6
HOTAIR
WEE2-AS1
ACVR2B-AS1
FTX
ZNF674-AS1
LINC00160
HAR1B
TRERNA1
DLEU2
DLX6-AS1
LEF1-AS1
DCST1-AS1
TGFB2-AS1
HOXB-AS3
LINC00472
HOTAIRM1
LINC00460
GAS6-AS1
SOX9-AS1
ID2-AS1
EGOT
GACAT3
LINC01134
PITPNA-AS1
ZEB1-AS1
HAND2-AS1
NR2F1-AS1
LINC00857
LINC01352
LINC00707
CDKN2B-AS1
HOXA11-AS
HNF1A-AS1
LINC00635
SNHG3
LINC00882
HOTTIP
LINC01391
GABPB1-AS1
NEAT1
DDX11-AS1
RAD51-AS1
SBF2-AS1
OIP5-AS1
CCAT1
NNT-AS1
LUCAT1
SEMA6A-AS1
HHIP-AS1
LINC01093
CASC11
LINC01234
PVT1
LINC01018
HULC
F11-AS1
TUG1
LINC01419
HOXA-AS3
RHPN1-AS1
MIR100HG
SNHG1
AGAP2-AS1
LINC00346
LINC01152
PRC1-AS1
LINC00052
PCAT29
AL163952.1
LINC00261
WFDC21P
LINC00662
C1QTNF1-AS1
MAFG-AS1
LINC00668
AP002478.1
ASB16-AS1
FAM215A
FENDRR
A1BG-AS1
LINC01224
KCNQ1OT1
GAS5-AS1
CASC15
AFAP1-AS1
GAS6-AS2
NKILA
BANCR
EPB41L4A-AS2
PCAT14
LINC00628
CCAT2
GHET1
SNHG4
BLACAT1
PANDAR
LSINCT5
