# Supplementary material for: Molecular characteristics of novel immune subtypes of HCC based on lncRNAs related to immune disorders
Source: Sci Rep. 2022 May 26;12:8905. doi: 10.1038/s41598-022-13013-7 (PMC9135727; doi:10.1038/s41598-022-13013-7)
Supplement: Supplementary file 10 — Supplementary Table 5. [file 41598_2022_13013_MOESM10_ESM.xlsx]

## Sheet: Sheet1
lncRNA
AC016026.1
AL591845.1
PINK1-AS
LINC01260
C1orf147
C2orf48
TMEM51-AS1
AC008969.1
ZFAS1
CASC2
LINC00843
LINC00174
PCBP1-AS1
PIK3CD-AS1
WDFY3-AS2
AP003774.1
OGFRP1
AC131971.1
AL021453.1
LINC00158
MATN1-AS1
PDXDC2P-NPIPB14P
SNHG17
RAMP2-AS1
AC008543.1
AC122129.1
SNHG12
SSBP3-AS1
AL355802.1
AC083799.1
ATP1A1-AS1
ARRDC1-AS1
PSMB8-AS1
AC115618.1
AC118344.1
LINC00654
DPP9-AS1
AC022007.1
THUMPD3-AS1
AC016747.1
C1orf220
AL021068.1
ZNF337-AS1
ST7-OT4
LINC00243
AL008729.1
ALOX12-AS1
LINC02449
DHRS4-AS1
ARHGAP27P1-BPTFP1-KPNA2P3
LINC01356
PPP3CB-AS1
NUTM2A-AS1
AL683807.1
HLA-DQB1-AS1
AC098613.1
CCDC18-AS1
AL645941.1
AP001469.1
AC016738.1
LINC01857
AL390729.1
C5orf66
AC022400.1
AL161785.1
SMIM25
PRKAR2A-AS1
LINC00539
AL354953.1
SH3BP5-AS1
RASAL2-AS1
AC099850.1
LINC00863
AC078883.1
PPP1R26-AS1
LINC01504
BOLA3-AS1
JPX
NUTM2B-AS1
NCBP2-AS1
TRAM2-AS1
RUSC1-AS1
SATB2-AS1
AL591468.1
LINC00937
SGMS1-AS1
ZNF32-AS1
AL022157.1
BX322234.1
AF127936.1
FAM30A
CACTIN-AS1
AL136311.1
AC011893.1
AL136988.2
LMCD1-AS1
AL161725.1
AL606534.1
AC017074.1
AL133410.1
AL162414.1
DNAJC9-AS1
AL583839.1
AP001271.1
AC007383.2
AL365277.2
AP000692.1
MELTF-AS1
AP001469.2
AC004830.1
AL354989.1
LINC01004
AL356481.1
CCDC183-AS1
HDAC2-AS2
AL590723.1
AL450306.1
AC064807.1
AC092802.2
LINC00582
ACAP2-IT1
AL139289.1
LINC01150
AL360091.1
AC019205.2
ALMS1-IT1
AC119428.2
HOXB-AS1
FO393401.1
XXYLT1-AS2
DNM3OS
AC092171.2
AC021188.1
AC234582.1
AL031728.1
MORF4L2-AS1
ITPR1-AS1
AC112484.2
AL157932.1
DLEU2
AC009501.1
AC013264.1
AL133406.2
UTAT33
EP300-AS1
FLJ27354
AL133230.1
RAP2C-AS1
SLC6A1-AS1
AC253536.3
AC007386.2
U52111.1
AC211433.1
AC135050.1
AL360270.1
LINC00342
HCG25
SNHG7
AC011899.2
LINC01271
LINC00892
AC093797.1
LINC00702
AC079807.2
AC007743.1
AL078581.1
CHRM3-AS2
LINC01719
HOTAIRM1
LINC01638
ZNF529-AS1
RNASEH2B-AS1
LINC01237
AL121761.1
AC073529.1
RNASEH1-AS1
LINC01781
DEPDC1-AS1
MAPKAPK5-AS1
AL450992.2
LINC01934
SNHG20
SEMA3F-AS1
AC012074.1
LINC01281
AC114730.3
AL596202.1
AC087294.1
MSC-AS1
LINC01871
AF127577.4
AL356599.1
LINC00894
ASH1L-AS1
AC110995.1
TMEM147-AS1
KDM4A-AS1
LINC01376
AP001189.1
AL138921.2
FMR1-IT1
LINC02195
AL135791.1
AL035448.1
PITPNA-AS1
AL034550.1
AP003774.4
EDRF1-AS1
AC245052.4
AL732372.3
HAND2-AS1
AC147651.3
AC242426.3
ZBTB40-IT1
FOXD2-AS1
LINC01684
AL669831.5
AL357060.3
AC009095.1
AL161935.3
SIRPG-AS1
AL450998.3
PRKCQ-AS1
AC009133.1
ZEB2-AS1
LINC01410
LINC00426
AP001469.3
AC007405.3
MYLK-AS1
AC004865.2
AC244205.1
AC017002.3
AC034238.1
AL512306.3
AL139287.1
NDUFB2-AS1
AL157400.4
LINC00877
SUCLG2-AS1
AC093010.2
ZBTB20-AS1
TRBV11-2
AL627309.5
LINC00969
SNHG3
LINC00996
AC022400.3
AC096536.3
GLYCTK-AS1
AC000120.1
AL162431.2
AC006252.1
AC011005.4
AC107021.1
AC010973.1
LINC01011
FLNB-AS1
ALKBH3-AS1
AC136604.2
LINC00847
RNF139-AS1
AC008393.1
AP000787.1
SCAMP1-AS1
DDX11-AS1
SNHG6
LINC02273
LINC02325
LINC00900
LINC01550
UBR5-AS1
AC116535.1
AF131216.1
AC100861.1
MGC16275
LINC00920
Z84485.1
AP000873.2
AL359220.1
AC055713.1
DNAJC3-AS1
NR2F2-AS1
SEC24B-AS1
LINC00926
FAM13A-AS1
OCIAD1-AS1
AC098679.1
LINC01197
AC097534.1
UGDH-AS1
CARMN
NOP14-AS1
AC139720.1
AC079848.1
AC018752.1
AC025176.1
AC018682.1
AC008957.1
AC034199.1
AC002401.2
AC104596.1
AC098869.2
AC138956.1
SNHG21
AC107884.1
AC092611.1
AC096734.1
AC010260.1
WASHC5-AS1
AC040970.1
AL928742.1
AC091185.1
LINC02099
MIR3142HG
AC107959.3
AL928768.1
OTUD6B-AS1
AC091982.2
AC079015.1
AL359075.2
AC022973.4
AL139349.1
AP001001.1
AC027031.2
AP000873.4
AP001893.1
AC008750.1
AC022182.2
AP001189.3
AC010247.1
AL591684.2
AP002807.1
AC069185.1
AP000442.2
AC084125.2
AC004923.4
AF131215.5
AP002954.1
AP003486.2
AC145124.1
IFNG-AS1
AGAP2-AS1
PXN-AS1
AC131009.1
LINC02446
LINC02361
ZBTB11-AS1
AP005019.1
AC018410.2
AC026369.3
AC053513.1
AC010186.3
AP001453.3
TMPO-AS1
AC007569.1
AL132780.1
AC048341.2
AC023509.1
AC078778.1
AC073611.1
AC124312.2
AC084033.3
AC011603.2
LINC02416
AC009779.2
BCDIN3D-AS1
AC008083.3
AC073896.4
AP001157.1
AC025034.1
AC125611.4
AC078778.2
AL512791.1
AL160006.1
AL135999.1
AL162171.1
AL133371.2
AL162311.3
AL118558.1
LINC02285
AL132639.4
AL049869.3
LINC00924
AC004816.1
AC023024.1
AC013356.2
LINC02345
AC048382.2
AC018904.1
AC012170.2
ADNP-AS1
AC023355.1
AL117209.1
AC104261.1
AC022558.1
AC004943.2
AL390728.6
AC009119.1
SSSCA1-AS1
AC104083.1
AL035071.1
AC022167.2
AL133367.1
AL513534.1
AL031709.1
AL049796.1
FAM157C
ERVK13-1
AC126773.2
STAM-AS1
AL096870.2
AC009133.3
AC092720.1
AC055855.2
AC009041.2
AL135818.2
LINC00622
LINC01572
LINC02256
AC007066.2
AC073476.3
AC012181.2
RBFADN
AC023908.3
AC092718.5
AC099524.1
AC010168.2
LINC01355
AC021016.2
AL121936.1
MANEA-AS1
AC023830.1
AC109446.3
AC128688.2
AC005632.2
AL590235.1
AC007728.2
AL360270.2
Z92544.2
AC116552.1
AC006504.1
LOXL1-AS1
AC144831.1
AC133065.2
AC108134.3
AC087222.1
AC009121.1
AC009121.2
AC004148.2
AC145207.5
AC112907.3
AC100778.2
AC004253.1
AC106037.1
AC104564.4
AC138207.4
AC005154.5
AC010761.1
AP001020.2
L3MBTL4-AS1
AC026271.4
TSPOAP1-AS1
AC004687.1
AP001094.2
AC015922.3
MAFG-AS1
AC138207.5
AC135178.3
AC127024.4
NDUFV2-AS1
AC002091.2
AP001178.3
AC127024.5
AP002449.1
AC087289.1
AL050343.1
AC002398.1
AC011472.1
AC008735.1
ZNF561-AS1
LINC01775
LINC02001
AC087289.2
AC003070.1
AC022706.1
AC020916.1
AC006504.5
AC011477.4
AC002116.2
AC012254.3
AC060766.7
AC011498.7
AC027097.2
AC012313.2
AC005261.2
FENDRR
AC020915.4
AC008750.5
AC011815.1
AP003680.1
AC245128.3
AC012313.6
AC022150.2
AC002985.2
AC012313.7
AC092301.1
AC024075.3
AC010319.4
AP001350.1
AC008982.2
KCNQ1OT1
AC010326.3
AL353593.1
AP006621.4
AF131215.6
AL022067.1
Z98884.2
AC010969.2
AC091057.3
AC008536.1
AL021878.2
LINC01480
AC018695.4
AC016773.1
AC008555.5
AC016737.1
AL033384.2
TMCC1-AS1
AC010201.2
AC106881.1
ATP2B1-AS1
LINC01215
AL096865.1
AL603756.1
AC012073.1
AL359643.2
AP002907.1
AC124045.1
AL024498.1
AC022400.5
AL365330.1
CASC15
LINC02084
AP002360.4
AL021368.3
AL445309.1
AL137003.2
AL080317.3
AC254633.1
AL662797.3
AC073073.2
AC019069.1
AC007038.2
AL022328.1
AC011899.3
AC069544.1
AC097534.2
AL122035.2
AC005070.3
Z94721.2
AL355388.2
AL078644.1
AC073335.2
AL133215.2
AL671710.1
AC102953.2
AC097376.2
U62317.5
DGCR11
AC004921.1
AC007663.4
AC104109.4
AC096586.2
AL158071.4
AC004067.1
AC099676.1
AC015819.1
AC022558.3
AL137058.2
AC020658.4
AC020658.5
AL731566.1
LINC01138
AC090510.2
AC245060.5
AL034397.3
AC005332.7
AC090241.3
AC068473.5
AC026356.1
AL121832.3
AC025031.4
AC008115.3
AL035461.2
AC074138.1
AC004076.2
AP001505.2
AC010327.5
AL109614.1
AL117335.1
AC015922.4
AL442125.2
AL513314.2
AC243829.4
AC004812.2
AC079174.2
LINC02391
TSC22D1-AS1
AC243919.1
AL031320.2
AC018529.2
AC138393.3
AL162171.3
AC015871.3
NKILA
AC000403.1
LINC00624
AC073508.3
AL031587.6
Z98885.3
AL022311.1
AC008079.2
AC245140.2
AC026401.3
Z95331.1
LINC01943
LINC00628
AC007878.1
SLFNL1-AS1
ARRDC3-AS1
AC004461.2
RBM5-AS1
C2-AS1
