# Supplementary material for: Molecular characteristics of novel immune subtypes of HCC based on lncRNAs related to immune disorders
Source: Sci Rep. 2022 May 26;12:8905. doi: 10.1038/s41598-022-13013-7 (PMC9135727; doi:10.1038/s41598-022-13013-7)
Supplement: Supplementary file 11 — Supplementary Table 6. [file 41598_2022_13013_MOESM11_ESM.xlsx]

## Sheet: Sheet1
lncRNA
CASC2
LINC00174
WDFY3-AS2
OGFRP1
SNHG12
JPX
LMCD1-AS1
DLEU2
HOTAIRM1
PITPNA-AS1
HAND2-AS1
SNHG3
DDX11-AS1
AGAP2-AS1
MAFG-AS1
FENDRR
KCNQ1OT1
CASC15
NKILA
LINC00628
